# Supplementary material for: Metabolic co-dependence drives the evolutionarily ancient Hydra–Chlorella symbiosis
Source: eLife. 2018 May 31;7:e35122. doi: 10.7554/eLife.35122 (PMC6019070; doi:10.7554/eLife.35122)
Supplement: Table 2—source data 1. [file elife-35122-table2-data1.xlsx]

## Sheet: SourceData_Table2
Source Data: Table 2
Expression level of “A99 specific” examined by microarray and qPCR
		Relative Expression Level
Sym>Apo, NC64A		sample1	sample2	sample3	average	fold change(vs Sym)	ttest pvalue
rc13579	Sym	1	1.24833	1.01396	1.08743
	NC64A	0.493116	0.167241	0.15822	0.272859	3.98532	0.00521133
	Apo	0.150726	0.0883883	0.0511189	0.0967444	11.2402	0.00304332
rc_12891	Sym	1	0.773782	0.806642	0.860141
	NC64A	0.460094	0.376312	0.376312	0.404239	2.1278	0.0135709
	Apo	0.0890031	0.0532897	0.0344345	0.0589091	14.6012	0.00564733
27417	Sym	1	1.89212	1.24833	1.38015
	NC64A	0.752623	0.271684	0.371131	0.465146	2.96713	0.0543782
	Apo	0.438303	0.539614	0.403321	0.460413	2.99763	0.0711213
rc_26218	Sym	1	1.87905	1.03526	1.30477
	NC64A	0.5	0.68302	0.510506	0.564509	2.31134	0.117938
	Apo	0.423373	0.554785	0.61132	0.529826	2.46264	0.109418
1046	Sym	1	1.27456	1.39474	1.2231
	NC64A	1.10957	0.482968	0.432269	0.674935	1.81218	0.11144
	Apo	0.712025	0.426317	0.476319	0.538221	2.27249	0.0112414
Sym<Apo, NC64A
NPNHRC_26859	Sym	nd	nd	nd	na
	NC64A	1.04972	0.384219	0.444421	0.626119	na	na
	Apo	2.21914	2.80889	1.89212	2.30671	na	na
	Sym	1	1.12506	1.08673	1.0706
RC_FVQRUGK01AXSJ	NC64A	1.81504	1.3566	1.6358	1.60248	1.49681	0.0488497
	Apo	2.41162	1.84038	2.60268	2.28489	2.13422	0.0310403
rc_14793	Sym	1	1.31951	1.12506	1.14819
	NC64A	7.83536	2.88786	5.9794	5.56754	4.84898	0.091512
	Apo	6.10504	6.86852	19.5622	10.8453	9.44554	0.156312
FV81RT002HT2FL	Sym	1	1.82766	1.52626	1.45131
	NC64A	1.98618	2.65737	2.9897	2.54442	1.75319	0.0478079
	Apo	3.605	5.46416	4.28709	4.45209	3.06764	0.0182215
NPNHRC_12201	Sym	1	0.835088	1.06437	0.966486
	NC64A	2.08493	1.91853	3.34035	2.44794	2.53282	0.0776107
	Apo	2.20381	2.62079	2.65737	2.49399	2.58047	0.00308084
