# Supplementary material for: Metabolic co-dependence drives the evolutionarily ancient Hydra–Chlorella symbiosis
Source: eLife. 2018 May 31;7:e35122. doi: 10.7554/eLife.35122 (PMC6019070; doi:10.7554/eLife.35122)
Supplement: Supplementary file 1. — Gene expression of green hydra with native symbiotic Chlorella A99 (Hv_Sym), that in sexual phase (Hv_Sym_sexy), aposymbiotic polyps from which symbiotic Chlorella were removed (Hv_Apo) and aposymbiotic polyps reinfected with Chlorella variabilis NC64A (Hv_NC64A) were compared. [file elife-35122-supp1.xlsx]

## Sheet: All_results
Supplementary File 1
Results of microarray analysis. Gene expression of green hydra with native symbiotic Chlorella A99 (Hv_Sym), that in sexual phase (Hv_Sym_sexy), aposymbiotic polyps from which Chlorella were removed (Hv_Apo) and aposymbiotic polyps reinfected with Chlorella variabilis NC64A (Hv_NC64A) were compared.
All the results of microarray analysis.
ID	ProcessedSignalAverage				FoldChange			Ttest_evalue			UPorDOWN(vsHv_Syn)
probename	Hv_Apo	Hv_A99	Hv_NC64A	Hv_Sym_sexy	Hv_Apo/Hv_Sym	Hv_NC64A/Hv_Sym	Hv_Sym_sexy/A99_Sym	Hv_Apo	Hv_NC64A	Hv_Sym_sexy	Hv_Apo	Hv_NC64A	Hv_Sym_sexy
Hv_array_1	95435.4	104049	142811	132522	0.91722	1.37254	1.27366	0.464588	0.289303	0.128581
Hv_array_10	17128.6	19030.1	16776.4	16272.3	0.900079	0.88157	0.85508	0.510964	0.457602	0.363519
Hv_array_100	12366.2	8505.09	22297.6	7418.46	1.45397	2.62167	0.872237	0.0934634	0.410862	0.212438
Hv_array_10000	836.864	944.927	1239.48	4534.66	0.885638	1.31172	4.79895	0.470085	0.560889	5.00092e-05			up
Hv_array_10001	151.816	81.0769	87.9869	58.877	1.8725	1.08523	0.726187	0.106604	0.673459	0.149585
Hv_array_10005	244.751	195.578	273.871	117.254	1.25143	1.40032	0.599526	0.142502	0.211945	0.0296543
Hv_array_10007	54.9498	100.46	67.416	96.1607	0.546981	0.671073	0.957203	0.000869449	0.278341	0.519434
Hv_array_10008	216.67	212.671	180.215	277.9	1.01881	0.847392	1.30671	0.793964	0.669663	0.00896837
Hv_array_1001	9733.41	5217.82	4900.8	4460.78	1.86541	0.939243	0.854912	0.00259397	0.784399	0.156038
Hv_array_10010	579.17	1050.54	628.671	529.831	0.551305	0.598425	0.50434	0.00511665	0.117493	0.0272847
Hv_array_10012	31.0541	14.8871	16.0533	7.55654	2.08597	1.07833	0.507589	0.333398	0.773323	0.0782874
Hv_array_10013	4.17433	4.86463	7.58644	2.96083	0.858099	1.55951	0.608644	0.576512	0.276227	0.18564
Hv_array_10020	3731.03	2380.53	1277.07	3246.74	1.56731	0.536463	1.36387	0.172919	0.238064	0.380451
Hv_array_10021	47.4431	65.945	42.6875	67.0046	0.719434	0.64732	1.01607	0.483343	0.410053	0.965387
Hv_array_10023	686.031	654.761	524.096	552.735	1.04776	0.800439	0.844179	0.586502	0.438515	0.377405
Hv_array_10025	9412.76	9271.76	10421.5	10982.3	1.01521	1.12401	1.18448	0.880617	0.599309	0.265077
Hv_array_10027	3329.68	2976.9	2945.37	1776.22	1.11851	0.989408	0.596668	0.465252	0.930438	0.0175677
Hv_array_10034	218.884	185.825	176.338	219.925	1.17791	0.948949	1.18351	0.25634	0.613505	0.250517
Hv_array_10035	244.412	213.629	262.49	162.381	1.14409	1.22872	0.760106	0.613659	0.133425	0.179324
Hv_array_10040	4171.69	3279.73	2271.5	2959.14	1.27196	0.692587	0.902251	0.0710064	0.244047	0.399818
Hv_array_10042	2673.78	1380.01	1083.12	1934.19	1.93751	0.784865	1.40158	0.0133365	0.517129	0.170805
Hv_array_10047	67.7837	65.5836	99.6123	77.6357	1.03355	1.51886	1.18377	0.893935	0.428537	0.497393
Hv_array_1005	9169.71	7524.43	11188.5	3156.04	1.21866	1.48696	0.419439	0.0448302	0.236449	0.00060811			down
Hv_array_10050	545.681	581.86	802.805	835.699	0.937821	1.37972	1.43625	0.559957	0.485155	0.0557511
Hv_array_10052	1546.1	1656.46	1652.18	1756.86	0.933373	0.997413	1.06061	0.571123	0.984041	0.687166
Hv_array_10054	26.6929	36.1357	22.395	37.1593	0.738686	0.619746	1.02833	0.596083	0.454983	0.956902
Hv_array_10058	1754.11	2050.16	1875.22	2065.68	0.855597	0.914674	1.00757	0.187047	0.466465	0.965935
Hv_array_10061	46.2391	149.86	114.407	70.2702	0.308549	0.763426	0.468905	0.0153265	0.320652	0.0480292	down
Hv_array_10062	170.711	88.3683	70.895	1300.56	1.93182	0.802268	14.7175	0.40927	0.766314	0.446562
Hv_array_10063	1001.99	1491.39	1826.76	930.365	0.671849	1.22487	0.623826	0.0301584	0.533089	0.0161078
Hv_array_10068	2695.17	2113.17	2420.53	1283.98	1.27542	1.14545	0.607609	0.0613465	0.214281	0.0231742
Hv_array_1007	25859.1	26651.5	22083	11068.4	0.970268	0.828587	0.4153	0.889634	0.359918	0.0342197			down
Hv_array_10073	372.948	441.176	351.989	482.02	0.845349	0.797842	1.09258	0.103793	0.32263	0.226908
Hv_array_10078	1319.99	1373.34	1228.07	1001.73	0.961153	0.894227	0.72941	0.796296	0.791211	0.107811
Hv_array_10079	16765.3	9959.24	44145.5	11267	1.68339	4.43262	1.13131	0.149726	0.420364	0.614217
Hv_array_1008	23038.8	29461.9	38754.4	17674.1	0.781987	1.31541	0.599897	0.175549	0.405031	0.0450426
Hv_array_10080	26.1804	27.5181	22.8834	19.2199	0.951388	0.831576	0.698446	0.850347	0.632262	0.241741
Hv_array_10082	14043.8	12907.8	16569	7724.83	1.08801	1.28364	0.598463	0.409378	0.437414	0.0374873
Hv_array_10089	939.555	1039.72	866.04	1249.42	0.903659	0.832953	1.20168	0.503183	0.53296	0.440759
Hv_array_10090	231.511	351.848	316.025	256.805	0.657986	0.898188	0.729877	0.012258	0.774367	0.0259862
Hv_array_10091	81.765	90.1722	126.926	109.59	0.906765	1.40759	1.21534	0.532656	0.285548	0.388526
Hv_array_10093	1581.16	1188.91	987.901	1215.78	1.32992	0.830926	1.02259	0.0113991	0.462756	0.74143
Hv_array_10096	816.938	881.703	798.796	725.062	0.926546	0.90597	0.822343	0.806554	0.771691	0.567215
Hv_array_10097	269.012	391.984	380.402	352.083	0.686283	0.970452	0.898207	0.341135	0.940932	0.851951
Hv_array_10098	244.168	170.501	188.404	108.813	1.43206	1.105	0.638195	0.0813608	0.577129	0.116252
Hv_array_101	14874.3	9677.25	8895.97	9942.76	1.53704	0.919267	1.02744	0.183372	0.651676	0.919631
Hv_array_10100	292.245	256.676	252.55	10224.2	1.13858	0.983924	39.8333	0.514846	0.906182	0.00274111			up
Hv_array_10102	174.632	169.535	122.632	177.752	1.03006	0.723342	1.04847	0.88081	0.411593	0.679551
Hv_array_10103	540.688	572.61	761.557	183.372	0.944253	1.32998	0.320239	0.789857	0.138798	0.0288841			down
Hv_array_10104	23.9875	31.43	21.138	22.89	0.763204	0.672543	0.728285	0.179599	0.189715	0.249337
Hv_array_10107	79.4998	80.64	80.5029	47.4432	0.985861	0.9983	0.588334	0.945941	0.995397	0.136051
Hv_array_10110	971.56	918.161	1301.4	1052.79	1.05816	1.4174	1.14663	0.730801	0.436701	0.412084
Hv_array_10113	18.5701	21.537	72.4215	21.2018	0.862243	3.36266	0.984434	0.644406	0.432035	0.951836
Hv_array_10114	101.745	73.4169	71.543	42.7076	1.38585	0.974475	0.581713	0.118977	0.58279	0.000211841
Hv_array_10115	693.813	683.282	1122.82	615.414	1.01541	1.64327	0.900673	0.935487	0.286405	0.698616
Hv_array_10116	90.1722	116.33	129.598	77.2863	0.77514	1.11405	0.66437	0.310725	0.618568	0.233824
Hv_array_1012	4301.86	4533.01	5337.16	4798.1	0.949008	1.1774	1.05848	0.65568	0.606502	0.650101
Hv_array_10120	160.379	146.668	165.013	234.741	1.09349	1.12508	1.6005	0.515376	0.416204	0.117216
Hv_array_10122	3504.65	3595.85	4087.03	3096.85	0.974637	1.1366	0.861229	0.763805	0.0925886	0.14946
Hv_array_10125	1155.79	812.203	1094.12	401.672	1.42304	1.3471	0.494547	0.289685	0.344496	0.218244
Hv_array_1013	3732.16	5484.6	8314.85	5203.08	0.68048	1.51604	0.948671	0.0245589	0.39785	0.526623
Hv_array_10130	8156.96	8660.8	11706.7	20319.1	0.941825	1.35168	2.3461	0.395828	0.489029	0.00825428			up
Hv_array_10131	169.349	137.238	130.126	172.191	1.23398	0.948174	1.25469	0.265183	0.783503	0.201637
Hv_array_10132	84.4321	73.7398	51.7222	55.8076	1.145	0.701415	0.756818	0.596037	0.41138	0.218926
Hv_array_10134	1588.19	1802.17	1738.69	1861.72	0.881267	0.964776	1.03305	0.422672	0.857747	0.835895
Hv_array_10135	427.808	374.994	309.634	408.305	1.14084	0.825702	1.08883	0.360884	0.564816	0.45459
Hv_array_10140	212.279	194.783	235.084	135.41	1.08982	1.2069	0.695185	0.739029	0.40426	0.406686
Hv_array_10141	1467.29	1165.16	1270.11	946.471	1.25931	1.09008	0.812313	0.126125	0.344759	0.291648
Hv_array_10143	53.0399	158.461	134.269	108.716	0.33472	0.847335	0.686075	0.00238656	0.373838	0.0287199	down
Hv_array_10146	236.826	276.773	203.979	371.098	0.855666	0.736988	1.3408	0.190271	0.293556	0.0414671
Hv_array_10148	3019.43	3352.2	5073.22	1454.33	0.900731	1.5134	0.433844	0.699582	0.173783	0.0892422
Hv_array_10155	904.286	854.355	784.207	554.663	1.05844	0.917894	0.649218	0.778067	0.819457	0.242734
Hv_array_10156	21.8675	27.0786	17.8963	19.0771	0.807556	0.660902	0.704508	0.335021	0.225981	0.299564
Hv_array_10158	200.606	217.558	176.988	268.391	0.922079	0.813521	1.23365	0.261155	0.494107	0.27281
Hv_array_1016	270.39	222.506	178.623	226.34	1.2152	0.802776	1.01723	0.36808	0.624744	0.930293
Hv_array_10162	7.14069	11.801	11.7216	12.7327	0.605094	0.993273	1.07895	0.177005	0.976217	0.871612
Hv_array_10165	166.745	191.44	364.739	136.604	0.871006	1.90524	0.71356	0.140245	0.413367	0.143547
Hv_array_10167	103.323	126.616	118.85	159.534	0.816033	0.938663	1.25999	0.465823	0.888731	0.63792
Hv_array_10168	91.4121	66.6034	63.9183	83.7617	1.37248	0.959684	1.25762	0.0339865	0.825256	0.238582
Hv_array_10170	415.745	302.317	639.484	194.939	1.3752	2.11528	0.644816	0.0633661	0.388485	0.16923
Hv_array_10172	98.853	140.807	121.416	184.95	0.702047	0.862287	1.3135	0.0359074	0.482181	0.311144
Hv_array_10173	643.763	804.019	674.482	697.849	0.800682	0.838889	0.867952	0.0698477	0.140507	0.0811708
Hv_array_10175	1320.45	1028.71	1123.97	754.2	1.2836	1.0926	0.733152	0.271043	0.336237	0.0500489
Hv_array_10178	7647.83	5941.47	6874.66	6225.11	1.28719	1.15706	1.04774	0.00421384	0.102574	0.364981
Hv_array_10181	1386.27	1661.13	1311.65	1561.25	0.83453	0.789611	0.939871	0.386966	0.291881	0.753802
Hv_array_10182	69.5578	76.8055	53.6	62.7407	0.905635	0.697867	0.816877	0.591127	0.397971	0.0930363
Hv_array_10185	311.95	205.388	166.008	190.731	1.51883	0.808263	0.928636	0.0426778	0.057563	0.593852
Hv_array_10186	226.328	251.329	210.896	267.808	0.900528	0.839125	1.06557	0.589423	0.293116	0.618745
Hv_array_10187	30.9014	55.645	65.7444	20.5014	0.555332	1.1815	0.368431	0.272087	0.764715	0.120658
Hv_array_10189	75.8906	73.5688	59.5308	59.3794	1.03156	0.809185	0.807128	0.897322	0.596062	0.2148
Hv_array_10190	311.047	256.923	292.424	149.981	1.21066	1.13818	0.583756	0.35172	0.318444	0.0119896
Hv_array_10192	104.324	109.594	72.2345	80.2402	0.951917	0.659111	0.73216	0.555171	0.266966	0.0411964
Hv_array_10193	2490.37	2765.61	2568.67	5501.08	0.900477	0.92879	1.9891	0.323837	0.367303	0.0112253
Hv_array_10196	207.152	197.41	161.72	163.625	1.04935	0.819208	0.828857	0.671675	0.580737	0.354612
Hv_array_10197	348.004	340.107	286.446	622.902	1.02322	0.842222	1.83149	0.873123	0.396029	0.00687265
Hv_array_1020	12737.8	10829	14056	8363.98	1.17627	1.298	0.772369	0.422709	0.0840581	0.11688
Hv_array_10202	618.042	552.379	490.095	604.377	1.11887	0.887244	1.09414	0.306092	0.480474	0.172909
Hv_array_10203	812.919	624.257	675.704	907.624	1.30222	1.08241	1.45393	0.00977245	0.325777	0.01104
Hv_array_10206	527.967	963.516	1017.52	1123.11	0.547958	1.05604	1.16564	0.0504053	0.770002	0.287345
Hv_array_1021	4024.81	3456.88	3092.39	2143.18	1.16429	0.894563	0.619977	0.235516	0.53396	0.0413157
Hv_array_10210	56.7776	52.9591	53.6618	39.0075	1.0721	1.01327	0.736559	0.794061	0.973112	0.487219
Hv_array_10212	124.611	175.807	124.893	141.012	0.708795	0.710399	0.802085	0.0456718	0.401578	0.0572328
Hv_array_10214	1311.18	1637.5	1343.44	2174.03	0.80072	0.820424	1.32766	0.0850056	0.254833	0.233931
Hv_array_10216	343.481	217.709	187.383	241.358	1.5777	0.860705	1.10863	0.0334966	0.716425	0.557431
Hv_array_10217	769.689	832.507	834.534	870.134	0.924544	1.00244	1.0452	0.830295	0.996077	0.938881
Hv_array_10219	140.44	84.167	67.9187	272.878	1.66859	0.806952	3.2421	0.0790659	0.642324	0.0897586			up
Hv_array_10220	4412.44	3354.2	4987.49	3166.47	1.3155	1.48694	0.944031	0.36183	0.428235	0.809865
Hv_array_10223	179.524	163.139	151.08	215.622	1.10043	0.926082	1.3217	0.364363	0.730412	0.0150133
Hv_array_10227	765.421	772.068	962.483	592.446	0.991391	1.24663	0.767349	0.931955	0.446019	0.0392365
Hv_array_10228	72.2737	72.14	60.8941	46.8812	1.00185	0.84411	0.649865	0.990194	0.445719	0.0030019
Hv_array_10229	55.7006	60.2939	57.9115	20.8898	0.923818	0.960488	0.346467	0.833282	0.925912	0.135449
Hv_array_1023	7200.17	7384.65	7895.63	6886.95	0.975018	1.06919	0.932603	0.66687	0.536445	0.55928
Hv_array_10231	26.1395	23.5595	22.6917	29.9784	1.10951	0.963168	1.27246	0.621007	0.910863	0.494008
Hv_array_10232	624.906	208.281	173.534	229.252	3.00031	0.833173	1.10069	0.0030959	0.569282	0.607225	up
Hv_array_10235	5.35515	8.13622	10.9336	4.41385	0.658186	1.34381	0.542493	0.526279	0.54022	0.413246
Hv_array_10236	834.524	886.072	726.97	762.905	0.941824	0.820442	0.860997	0.700449	0.278664	0.30237
Hv_array_10237	474.435	533.586	420.745	545.135	0.889144	0.788523	1.02164	0.259937	0.560463	0.797885
Hv_array_10239	254.725	286.531	217.208	336.07	0.888995	0.75806	1.17289	0.566009	0.42961	0.631559
Hv_array_1024	194001	169492	165238	165041	1.1446	0.974904	0.97374	0.201554	0.787787	0.850901
Hv_array_10243	262.004	253.183	244.4	396.309	1.03484	0.965308	1.5653	0.797166	0.832986	0.0575579			up
Hv_array_10244	189.844	168.106	196.849	120.677	1.12931	1.17098	0.71786	0.26849	0.0783074	0.165986
Hv_array_10245	249771	209018	225639	227156	1.19497	1.07952	1.08678	0.0751916	0.370391	0.443339
Hv_array_1025	179328	151093	185891	180677	1.18687	1.23031	1.1958	0.0207572	0.316005	0.111378
Hv_array_10250	321.397	393.815	443.065	140.798	0.81611	1.12506	0.357524	0.581019	0.674098	0.112371
Hv_array_10253	8.05046	6.42523	10.412	11.5485	1.25295	1.62048	1.79737	0.677983	0.266062	0.322065
Hv_array_10255	106.782	117.92	224.372	71.4771	0.905545	1.90275	0.606151	0.554983	0.392039	0.0705965
Hv_array_10258	1386.01	1160.92	1579	836.223	1.19389	1.36013	0.720312	0.334188	0.260577	0.265736
Hv_array_1026	14165.6	16292.7	25753.5	15298.5	0.869443	1.58067	0.938974	0.339239	0.386824	0.678202
Hv_array_10260	1919.61	2102.33	3153.85	2241.3	0.913087	1.50017	1.0661	0.614407	0.377595	0.792133
Hv_array_10262	51.1446	52.9142	41.0599	64.9664	0.966557	0.775971	1.22777	0.846869	0.373442	0.289763
Hv_array_10268	4.18214	2.77885	9.47203	2.99933	1.50499	3.40861	1.07934	0.0786378	0.356236	0.496232
Hv_array_10269	62.9081	65.4314	90.6574	60.1505	0.961437	1.38553	0.919291	0.793689	0.464808	0.737862
Hv_array_1027	190.781	276.842	228.038	302.648	0.689135	0.823711	1.09322	0.218646	0.330302	0.413817
Hv_array_10270	754.383	924.396	832.49	1279.29	0.816081	0.900577	1.38392	9.9921e-05	0.00742309	0.0363424
Hv_array_10272	178.265	190.025	214.77	173.788	0.938114	1.13022	0.914552	0.804171	0.462891	0.8269
Hv_array_10273	1811.76	1738.84	1811.18	632.439	1.04194	1.04161	0.363714	0.911625	0.917959	0.122974
Hv_array_10278	800.986	790.187	787.119	1053.64	1.01367	0.996117	1.33341	0.91803	0.965215	0.0581282
Hv_array_10279	1009.91	1099.45	925.953	718.063	0.918565	0.842198	0.653112	0.459297	0.178687	0.0590869
Hv_array_1028	20184.6	4656.18	6830.7	3672.7	4.33501	1.46702	0.788779	0.0329461	0.332008	0.214569	up
Hv_array_10281	744.124	670.899	932.279	1154.73	1.10914	1.3896	1.72117	0.407536	0.443202	0.0471787
Hv_array_10283	190.543	198.723	192.125	121.143	0.958836	0.966797	0.609604	0.718482	0.820347	0.0443335
Hv_array_10285	55.3753	38.7415	27.3288	39.944	1.42936	0.705415	1.03104	0.638588	0.290172	0.606517
Hv_array_10286	4867.57	2873.55	9317.44	3508.86	1.69392	3.24248	1.22109	0.132808	0.311989	0.490144
Hv_array_10289	2880.06	3076.19	3858.5	2180.58	0.936242	1.25431	0.708857	0.70903	0.509342	0.210951
Hv_array_10291	109.531	82.6417	103.305	81.8364	1.32537	1.25004	0.990256	0.135352	0.326257	0.949007
Hv_array_10292	235.361	310.463	409.928	618.505	0.758097	1.32038	1.9922	0.0749473	0.403682	0.294953
Hv_array_10293	224.279	251.803	278.985	167.291	0.890693	1.10795	0.664372	0.493603	0.57029	0.0542819
Hv_array_10294	99.4356	104.023	82.226	101.342	0.955899	0.790459	0.974223	0.592967	0.274324	0.867406
Hv_array_10295	44.2615	52.7225	36.8111	85.9248	0.839518	0.698204	1.62976	0.012929	0.248002	0.00142153
Hv_array_10296	927.616	1039.62	740.659	686.323	0.892269	0.712436	0.66017	0.307233	0.0607207	0.0525894
Hv_array_10297	1751.61	1833.4	1223.48	2727.94	0.955391	0.667327	1.48791	0.864843	0.329957	0.0391694
Hv_array_10298	853.653	907.841	862.169	534.917	0.940311	0.949691	0.589218	0.823218	0.883363	0.22026
Hv_array_10300	72.3623	103.744	63.1354	58.753	0.69751	0.608571	0.566328	0.20335	0.0408612	0.0357345
Hv_array_10302	505.5	399.463	347.297	224.822	1.26545	0.869408	0.56281	0.0881417	0.520748	0.0203325
Hv_array_10305	375.258	298.504	287.779	280.872	1.25713	0.964071	0.940933	0.4354	0.925648	0.886169
Hv_array_10306	67.1334	91.9676	85.4376	70.0615	0.729968	0.928997	0.761806	0.213011	0.68788	0.273812
Hv_array_10308	15.4433	7.96382	10.2415	5.29708	1.93919	1.286	0.665143	0.144347	0.136807	0.154537
Hv_array_10309	1503.58	1576.93	1490.27	1373.76	0.953484	0.945044	0.871163	0.660506	0.54548	0.228097
Hv_array_1031	30822	31976.9	61142.1	18807.6	0.963885	1.91207	0.588162	0.68158	0.394137	0.0209816			down
Hv_array_10310	517.52	1094.37	798.783	976.197	0.472894	0.729904	0.89202	0.00248594	0.382418	0.181015	down
Hv_array_10312	2183.34	3098.59	2572.14	1357.62	0.704625	0.8301	0.43814	0.21266	0.415655	0.0587487
Hv_array_10313	517.84	496.406	496.441	697.924	1.04318	1.00007	1.40596	0.419422	0.999298	0.195257
Hv_array_10315	137.784	144.649	144.377	208.152	0.95254	0.998125	1.43902	0.506143	0.976495	0.127032
Hv_array_10317	2731.64	2609.39	2822.22	3015.81	1.04685	1.08156	1.15575	0.754733	0.498191	0.140695
Hv_array_10318	2100.72	2468.66	2191.1	2805.77	0.850953	0.887567	1.13655	0.178073	0.387653	0.368864
Hv_array_10319	836.156	998.256	919.198	830.727	0.837617	0.920805	0.832178	0.414766	0.593857	0.329545
Hv_array_1032	47777.9	47100.6	64839.4	53905.8	1.01438	1.37662	1.14448	0.898517	0.464381	0.423733
Hv_array_10322	296.204	329.403	250.404	177.403	0.899214	0.760174	0.53856	0.537035	0.206654	0.0253841
Hv_array_10323	123.07	156.783	136.71	125.451	0.784967	0.871965	0.800157	0.0375994	0.131206	0.103693
Hv_array_10326	21.9218	13.621	11.9765	13.6997	1.60941	0.879267	1.00577	0.412938	0.666411	0.980156
Hv_array_10327	103.738	142.536	138.827	36535.4	0.727805	0.973985	256.325	0.406527	0.929745	0.00280889			up
Hv_array_10334	19.7606	96.8991	22.9919	594.128	0.203929	0.237277	6.13141	0.206504	0.218615	0.0963519			up
Hv_array_10338	504.878	351.979	291.604	381.134	1.4344	0.82847	1.08283	0.0501487	0.610666	0.51619
Hv_array_10339	55.7967	50.5544	51.5276	28.1472	1.1037	1.01925	0.556771	0.630318	0.941374	0.111547
Hv_array_1034	40117.7	38523	30508.9	40367.7	1.0414	0.791966	1.04789	0.722289	0.32393	0.802067
Hv_array_10340	1827.6	1778.19	2256.78	1274.03	1.02779	1.26915	0.716474	0.830216	0.384696	0.095867
Hv_array_10345	1453.82	1722.05	1477.03	2451.66	0.844237	0.857716	1.42369	0.232038	0.52691	0.17576
Hv_array_10349	115.216	108.464	91.9851	102.16	1.06225	0.848074	0.941886	0.841266	0.617795	0.764289
Hv_array_10355	10.9831	11.2699	11.6738	15.6951	0.974551	1.03584	1.39265	0.953783	0.934762	0.473499
Hv_array_10356	1450.45	1590.85	2135.81	1355.26	0.911744	1.34256	0.85191	0.519856	0.46925	0.135154
Hv_array_10357	602.042	762.494	506.201	354.522	0.789569	0.663875	0.464951	0.0988235	0.0524152	0.00652358
Hv_array_10359	930.341	1046.58	933.229	1055.88	0.888934	0.891694	1.00888	0.442736	0.595104	0.960385
Hv_array_1036	181623	135324	111905	179689	1.34213	0.826939	1.32784	0.12597	0.572404	0.304877
Hv_array_10360	345.633	322.293	207.635	241.35	1.07242	0.644241	0.748853	0.545769	0.245593	0.11977
Hv_array_10362	11638.9	12373.9	14117.3	13730.2	0.940602	1.1409	1.10961	0.609888	0.497336	0.359474
Hv_array_10366	810.443	1001	705.097	456.614	0.809637	0.704396	0.45616	0.0575	0.149299	0.0100425			down
Hv_array_10367	48.999	59.5095	45.1974	45.5736	0.823382	0.759499	0.765822	0.0639571	0.495733	0.0374937
Hv_array_10369	4905.7	4785.81	6697.97	3969.2	1.02505	1.39955	0.829368	0.86836	0.351129	0.331198
Hv_array_1037	1813.19	8816.48	16348.9	5791.86	0.20566	1.85435	0.656935	0.000442526	0.432092	0.033415	down
Hv_array_10371	1387.24	981.413	811.524	865.022	1.41351	0.826893	0.881404	0.152122	0.495863	0.591293
Hv_array_10374	1692.28	2003.45	2279.19	2278.66	0.84468	1.13763	1.13737	0.357643	0.359401	0.524299
Hv_array_10375	168.921	213.386	145.259	141.711	0.791621	0.680732	0.664107	0.426649	0.158664	0.121685
Hv_array_10376	1075.17	1347.8	1772.96	847.46	0.797719	1.31545	0.628772	0.308388	0.594787	0.126932
Hv_array_10384	656.304	556.517	518.614	587.895	1.17931	0.931892	1.05638	0.34987	0.700784	0.816461
Hv_array_10385	1212.14	1125.76	957.226	1319.83	1.07673	0.850297	1.1724	0.719785	0.416933	0.409918
Hv_array_10386	785.312	799.482	961.842	849.108	0.982276	1.20308	1.06207	0.905278	0.131979	0.769198
Hv_array_1039	379.299	344.045	323.657	194.114	1.10247	0.940739	0.564212	0.807752	0.908889	0.312032
Hv_array_10390	100.199	86.3768	64.9249	115.347	1.16002	0.751647	1.3354	0.463854	0.441537	0.276482
Hv_array_10391	115.055	114.454	101.229	129.239	1.00526	0.884455	1.12918	0.982808	0.530364	0.558262
Hv_array_10392	31.9609	32.3809	26.3011	21.6282	0.987028	0.81224	0.667931	0.969089	0.558965	0.267652
Hv_array_10393	279.145	279.37	243.431	121.421	0.999194	0.871358	0.434624	0.997959	0.557096	0.0327541			down
Hv_array_10397	1684.92	1701.14	2345.5	1302.63	0.990467	1.37878	0.765739	0.878525	0.398825	0.0647906
Hv_array_104	36650.9	30368.7	33170.6	25865.7	1.20686	1.09226	0.851723	0.232699	0.672853	0.424997
Hv_array_10403	4.8595	8.85807	7.6756	4.50129	0.548595	0.866509	0.508157	0.257114	0.724901	0.226927
Hv_array_10404	1327.5	1236.14	1009.09	1497.64	1.07391	0.816327	1.21154	0.709622	0.320882	0.360636
Hv_array_10407	91.0157	92.7958	68.0404	79.4628	0.980817	0.733227	0.856319	0.925788	0.149005	0.511458
Hv_array_10408	407.941	331.514	364.93	263.06	1.23054	1.1008	0.793511	0.243974	0.394414	0.0706785
Hv_array_10409	311.388	272.392	257.148	97.1514	1.14316	0.944037	0.35666	0.769106	0.890784	0.142835
Hv_array_1041	6465.32	5959.58	5838.08	5971.35	1.08486	0.979613	1.00197	0.645828	0.909625	0.994544
Hv_array_10411	21.0421	24.3729	43.7307	30.6458	0.86334	1.79423	1.25737	0.631438	0.315801	0.461371
Hv_array_10414	299.379	356.038	8524.83	277.12	0.840861	23.9436	0.778344	0.419365	0.426845	0.265822
Hv_array_10417	77.2878	72.1818	63.675	21.8668	1.07074	0.882148	0.302941	0.877361	0.824159	0.172529
Hv_array_10420	1788.44	1514.7	1608.76	1350.68	1.18073	1.0621	0.891717	0.28766	0.825516	0.57229
Hv_array_10421	43.6209	62.0242	70.1472	127.447	0.703289	1.13097	2.05479	0.0681437	0.500503	0.0532226			up
Hv_array_10428	81.8902	128.252	73.9381	245.543	0.63851	0.576506	1.91453	0.0789126	0.207922	0.0345479			up
Hv_array_10429	160.964	200.237	117.031	113.586	0.803869	0.584463	0.567258	0.404847	0.178816	0.0831463
Hv_array_1043	7327.12	8114.5	9145.3	5070.48	0.902966	1.12703	0.624866	0.49285	0.607726	0.0569488
Hv_array_10432	1418.64	1074.55	1391.04	4276.44	1.32023	1.29454	3.97976	0.158211	0.303691	0.00722141			up
Hv_array_10434	856.423	461.949	746.149	586.225	1.85393	1.61522	1.26902	0.00288072	0.242588	0.118394
Hv_array_10436	404.86	439.049	381.793	466.923	0.922128	0.869591	1.06349	0.595173	0.0539652	0.73365
Hv_array_10439	111.947	163.059	247.359	115.823	0.686542	1.51699	0.71031	0.0725315	0.50289	0.0354618
Hv_array_10448	3820.26	2956.64	3791.76	2268.51	1.29209	1.28246	0.767259	0.164583	0.337452	0.0679594
Hv_array_10451	145.059	147.47	291.012	220.783	0.983653	1.97336	1.49714	0.937964	0.322656	0.0998802
Hv_array_10453	3059.42	3464.84	3858.56	2259.37	0.882991	1.11363	0.652084	0.137777	0.593965	0.00665638
Hv_array_10454	309.28	394.686	304.338	473.482	0.783612	0.77109	1.19964	0.121418	0.229357	0.4207
Hv_array_10456	5481.68	5115.17	4678.41	4039.28	1.07165	0.914615	0.789666	0.51516	0.606432	0.348927
Hv_array_10457	109.291	108.246	138.539	119.277	1.00965	1.27985	1.1019	0.951454	0.173851	0.739644
Hv_array_1046	3966.43	12134.2	5849.82	8637.89	0.326881	0.482094	0.711864	0.0591455	0.0884464	0.233238	down	down
Hv_array_10464	307.153	620.116	442.867	574.808	0.495315	0.714169	0.926937	0.00249145	0.260605	0.0285294	down
Hv_array_10466	558.333	467.197	510.023	523.848	1.19507	1.09167	1.12126	0.381313	0.689283	0.600631
Hv_array_10467	1039.16	905.893	1509.55	747.17	1.14711	1.66637	0.824789	0.581357	0.348462	0.285602
Hv_array_10468	65.6299	86.9447	65.2012	36.9419	0.754847	0.749916	0.424889	0.245428	0.00277285	0.0460887
Hv_array_10470	979.835	926.406	1203.92	651.291	1.05767	1.29956	0.70303	0.387272	0.585197	0.179603
Hv_array_10471	7.8419	10.7215	36.9064	7.88881	0.731421	3.44229	0.735796	0.0504742	0.418761	0.199135
Hv_array_10472	5292.34	4306.35	4093.21	5058.75	1.22896	0.950504	1.17472	0.0117349	0.672856	0.104683
Hv_array_10476	498.002	589.163	562.885	211.695	0.845271	0.955399	0.359315	0.156008	0.806257	0.00380428			down
Hv_array_10478	2014.99	1696.52	2815.61	1241.15	1.18772	1.65964	0.731584	0.286537	0.195294	0.266192
Hv_array_1048	8107.22	8947.55	10663	7351.23	0.906083	1.19172	0.821591	0.417945	0.0618432	0.347219
Hv_array_10483	522.079	400.281	350.266	350.764	1.30428	0.875049	0.876294	0.155965	0.318399	0.33763
Hv_array_10484	7404.85	4625.76	7104.31	3942.15	1.60079	1.53582	0.852218	0.05001	0.440313	0.34906
Hv_array_10485	445.512	564.61	550.178	543.569	0.789062	0.974439	0.962734	0.138017	0.83335	0.785876
Hv_array_10489	1856.65	1974.82	2027.45	1708.69	0.940157	1.02665	0.865238	0.720315	0.861345	0.420392
Hv_array_10495	771.545	742.307	614.796	719.807	1.03939	0.828224	0.969689	0.80712	0.17815	0.835536
Hv_array_10497	579.929	618.165	439.611	380.058	0.938145	0.711154	0.614817	0.66518	0.325219	0.065077
Hv_array_10498	2135.36	2794.91	2888.5	3441.87	0.764019	1.03349	1.23148	0.136588	0.822418	0.302521
Hv_array_10499	1702.67	1649.26	1364.13	3700.75	1.03239	0.827119	2.24389	0.762395	0.419521	0.00079113			up
Hv_array_10500	1869.71	1982.32	2129.79	1918.55	0.943193	1.07439	0.967827	0.818789	0.80965	0.937784
Hv_array_10503	527.27	449.746	313.061	263.283	1.17237	0.696084	0.585402	0.404987	0.298095	0.120205
Hv_array_10509	2602.26	2766.94	2259.37	1894.08	0.940482	0.816557	0.684538	0.596102	0.403317	0.0571505
Hv_array_1051	33.8914	44.2345	54.4104	40.691	0.766175	1.23004	0.919891	0.350884	0.479176	0.725536
Hv_array_10510	1366.26	1539.23	1657.98	1337.08	0.887624	1.07715	0.86867	0.553641	0.651747	0.529569
Hv_array_10514	793.499	749.222	865.683	965.566	1.0591	1.15544	1.28876	0.595579	0.639882	0.024776
Hv_array_10515	393.094	363.122	371.339	179.209	1.08254	1.02263	0.493522	0.74716	0.906835	0.0856739
Hv_array_10518	37.5922	38.3318	44.4947	40.0249	0.980705	1.16078	1.04417	0.930769	0.644495	0.788008
Hv_array_10519	41.3196	97.591	108.252	83.5196	0.423395	1.10924	0.855813	0.00107545	0.685077	0.0851764	down
Hv_array_10520	1034.02	1050.81	848.789	662.038	0.984016	0.807745	0.630024	0.743494	0.486798	0.00629868
Hv_array_10522	565.362	519.287	485.369	481.9	1.08873	0.934685	0.928004	0.362679	0.593174	0.452108
Hv_array_10523	488.297	516.733	611.043	559.123	0.944969	1.18251	1.08203	0.773651	0.274077	0.689817
Hv_array_10525	504.809	443.06	501.568	303.809	1.13937	1.13206	0.685706	0.681817	0.511996	0.105029
Hv_array_10528	414.603	435.261	608.98	323.813	0.952538	1.39911	0.743952	0.73349	0.343519	0.108354
Hv_array_1053	17994.6	18887.9	17526.3	19859	0.952705	0.92791	1.05142	0.545236	0.625457	0.693035
Hv_array_10532	6322.55	4782.86	5714.46	5974.41	1.32192	1.19478	1.24913	0.075897	0.159076	0.0592376
Hv_array_1054	684.994	879.942	924.59	701.438	0.778453	1.05074	0.797141	0.0825468	0.651902	0.0861755
Hv_array_10542	588.731	683.024	475.46	547.353	0.861948	0.696111	0.801368	0.196051	0.198799	0.0725551
Hv_array_10544	49.0989	43.3682	36.2197	56.1086	1.13214	0.835168	1.29377	0.463207	0.649455	0.56382
Hv_array_10545	818.755	872.896	1129.72	1164.64	0.937976	1.29422	1.33423	0.510698	0.337424	0.0360464
Hv_array_10548	158.013	1064.93	780.995	1089.44	0.148379	0.733378	1.02302	3.06125e-05	0.458393	0.859554	down
Hv_array_10554	491.045	410.487	452.603	225.361	1.19625	1.1026	0.549009	0.530954	0.483331	0.0618408
Hv_array_1056	20940.9	18384.5	15541.2	21407.9	1.13905	0.845343	1.16446	0.121313	0.191637	0.423343
Hv_array_10560	380.348	477.009	489.419	315.835	0.79736	1.02602	0.662115	0.33712	0.898339	0.137874
Hv_array_10561	954.931	1314.95	878.172	496.605	0.726213	0.667838	0.377662	0.0329602	0.170093	0.00219161			down
Hv_array_10567	162.19	278.646	174.863	153.72	0.582065	0.627545	0.551668	0.00735915	0.270128	0.0671737
Hv_array_10568	467.525	550.095	609.529	183.219	0.849899	1.10804	0.333069	0.472443	0.610482	0.00506951			down
Hv_array_10570	6691.93	5966.96	4928.99	9860.95	1.1215	0.826046	1.65259	0.442485	0.550011	0.0274084
Hv_array_10579	7035.08	7292.13	11799.1	9465.97	0.964749	1.61806	1.29811	0.509797	0.430311	0.00607646
Hv_array_1058	15802.2	16490.9	38515.3	11808.4	0.958236	2.33555	0.716051	0.663714	0.444107	0.0403497
Hv_array_10580	273.989	242.439	171.19	315.328	1.13014	0.706116	1.30065	0.216354	0.34138	0.0551392
Hv_array_10582	31.7085	71.0103	52.6216	32.4034	0.446534	0.741042	0.45632	0.093068	0.33475	0.0982611	down		down
Hv_array_10583	84.2525	156.231	132.986	129.364	0.539281	0.851212	0.828028	4.65433e-05	0.00655125	0.157532
Hv_array_10584	85.3682	128.983	180.181	76.1335	0.661856	1.39693	0.59026	0.0115177	0.528087	0.00565439
Hv_array_10585	333.829	316.322	225.959	425.424	1.05535	0.714331	1.34491	0.729724	0.408162	0.174454
Hv_array_10587	200.295	246.458	185.482	151.029	0.812692	0.752588	0.612796	0.0428984	0.214124	0.00423007
Hv_array_1059	8587.02	9298.97	19976.3	9897.08	0.923438	2.14822	1.06432	0.328708	0.442891	0.611209
Hv_array_10590	3118.93	3706.43	2939.54	1337.24	0.841493	0.793092	0.360789	0.191256	0.0832178	0.00330528			down
Hv_array_10591	2043.22	1871.14	3171.93	2069.38	1.09196	1.69518	1.10594	0.493151	0.365574	0.682043
Hv_array_10592	21.6023	19.2442	62.0687	11.8734	1.12254	3.22532	0.616984	0.755852	0.436164	0.025233
Hv_array_10593	693.094	523.343	511.112	961.161	1.32436	0.976629	1.83658	0.0401087	0.795948	0.028335			up
Hv_array_10594	202.523	228.614	146.969	424.395	0.885875	0.64287	1.85639	0.227282	0.2498	0.00127928
Hv_array_10595	618.011	538.646	408.414	560.15	1.14734	0.758223	1.03992	0.468908	0.560709	0.796606
Hv_array_10596	510.552	510.707	524.989	683.667	0.999697	1.02797	1.33867	0.997541	0.755874	0.0495173
Hv_array_10597	971.333	782.17	585.943	969.434	1.24184	0.749125	1.23942	0.101915	0.445587	0.0157126
Hv_array_10600	946.765	1128.54	746.534	1734.99	0.838928	0.661503	1.53738	0.124074	0.228886	0.0625465
Hv_array_10602	1039.15	1094.24	940.538	591.116	0.949654	0.859537	0.540208	0.704334	0.354459	0.0529681
Hv_array_10603	1125.83	1197.86	1181.77	1164.92	0.939867	0.98657	0.972502	0.527467	0.917179	0.81156
Hv_array_10605	85.8815	98.8816	118.253	96.1553	0.868529	1.1959	0.972429	0.19078	0.418041	0.601307
Hv_array_10606	10054.8	11093	10476.2	4648.37	0.906407	0.944398	0.419037	0.446735	0.622256	0.00140581			down
Hv_array_10607	91.0531	84.8702	73.1721	78.0026	1.07285	0.862165	0.91908	0.702942	0.42462	0.245461
Hv_array_10610	89.6722	114.145	88.2644	103.547	0.7856	0.773267	0.907158	0.279078	0.506125	0.445116
Hv_array_10613	463.94	388.908	389.717	287.926	1.19293	1.00208	0.740345	0.296313	0.990995	0.17388
Hv_array_10614	32.5437	20.6789	28.4849	20.2025	1.57376	1.37749	0.976961	0.278707	0.356347	0.967778
Hv_array_10618	112.419	111.392	195.808	185.407	1.00922	1.75783	1.66446	0.963528	0.491427	0.0375629			up
Hv_array_10622	414.676	431.652	351.956	657.768	0.960673	0.815371	1.52384	0.824299	0.481648	0.13342
Hv_array_10623	136.958	172.898	122.585	214.745	0.792133	0.708999	1.24203	0.27109	0.315299	0.159768
Hv_array_10624	67.0956	67.036	103.245	94.2067	1.00089	1.54015	1.40532	0.99256	0.357044	0.417179
Hv_array_10629	37.3254	7.48454	19.846	8.18749	4.98701	2.6516	1.09392	0.00162545	0.458386	0.868382
Hv_array_10632	13.5923	25.0742	19.25	45.5898	0.542082	0.767721	1.81819	0.0368137	0.236652	0.149731
Hv_array_10638	294.95	255.4	371.692	223.875	1.15486	1.45533	0.876566	0.412343	0.332818	0.412561
Hv_array_10639	247.504	260.691	398.719	119.838	0.949412	1.52947	0.459694	0.745911	0.455578	0.00610698			down
Hv_array_10641	1569.01	1623.2	1614.25	3233.12	0.966612	0.994486	1.99182	0.704277	0.924707	0.0218071
Hv_array_10642	53.7817	48.1539	35.7798	59.406	1.11687	0.743029	1.23367	0.464649	0.358526	0.504899
Hv_array_10643	329.563	396.05	474.863	337.254	0.832124	1.199	0.851543	0.158118	0.48543	0.197365
Hv_array_10644	1554.15	1778.51	850.113	3796.7	0.873854	0.477993	2.13477	0.585338	0.119103	0.013995			up
Hv_array_10645	138.385	143.163	188.451	288.101	0.966626	1.31634	2.0124	0.844872	0.568676	0.0735005
Hv_array_10646	503.57	518.681	402.149	349.041	0.970866	0.775329	0.672939	0.780863	0.350777	0.0296451
Hv_array_10648	2124.16	1198.63	1024.34	1370.81	1.77215	0.854588	1.14365	0.00190417	0.623879	0.166938
Hv_array_10649	753.073	873.835	669.073	979.969	0.861802	0.765674	1.12146	0.072585	0.234836	0.0974866
Hv_array_10650	155.426	156.899	104.433	95.6186	0.990614	0.665609	0.609429	0.978206	0.404812	0.158603
Hv_array_10651	1232.91	1495.61	1330.51	880.804	0.824354	0.889612	0.588926	0.187076	0.391064	0.0261518
Hv_array_10656	123.985	114.623	117.214	101.579	1.08168	1.02261	0.886201	0.511835	0.859183	0.640816
Hv_array_10657	220.438	181.813	176.573	179.229	1.21244	0.971178	0.985787	0.336274	0.930762	0.966983
Hv_array_10659	133.173	130.553	315.124	138.412	1.02007	2.41377	1.0602	0.884957	0.377231	0.608776
Hv_array_1066	5617.66	5175.08	6174.63	4387.85	1.08552	1.19315	0.84788	0.185099	0.322434	0.0691785
Hv_array_10660	130.304	157.623	198.257	44.757	0.826683	1.25779	0.28395	0.50538	0.22185	0.00719055			down
Hv_array_10661	578.514	516.118	561.879	200.368	1.1209	1.08866	0.388221	0.773047	0.809475	0.146671
Hv_array_10663	1728.05	1753.62	1395.01	2322.79	0.985419	0.795506	1.32457	0.723174	0.338416	0.0776468
Hv_array_10667	67.9477	89.3006	67.536	66.5286	0.760887	0.756278	0.744996	0.167442	0.262867	0.485068
Hv_array_10669	356.238	324.913	446.294	312.867	1.09641	1.37358	0.962927	0.675446	0.187793	0.911291
Hv_array_10670	193.975	412.239	354.489	251.719	0.470539	0.859912	0.610615	0.0802596	0.650756	0.174782	down
Hv_array_10671	6264.11	5456.22	5871.62	6324.16	1.14807	1.07613	1.15907	0.0211123	0.528098	0.0622953
Hv_array_10673	40.0669	49.0609	31.8104	32.5154	0.816677	0.648386	0.662756	0.352617	0.136004	0.146134
Hv_array_10675	73.0386	60.5	47.5194	59.9077	1.20725	0.785444	0.99021	0.157341	0.560371	0.956792
Hv_array_10677	200.553	74.914	71.4569	98.5036	2.67711	0.953853	1.31489	0.00713977	0.918483	0.0119655	up
Hv_array_10679	1101.08	1345.8	574.19	1695.44	0.818156	0.426653	1.2598	0.593511	0.169243	0.454943
Hv_array_1068	9413.19	11920.6	6607.87	6944.79	0.789658	0.554324	0.582588	0.119373	0.141999	0.00938293
Hv_array_10681	20.6012	33.8529	21.0002	22.5815	0.60855	0.620335	0.667048	0.0807565	0.109874	0.11401
Hv_array_10683	413.929	364.973	770.557	457.802	1.13414	2.11127	1.25434	0.398962	0.34315	0.132295
Hv_array_10686	724.143	754.663	624.769	717.596	0.959559	0.827879	0.950883	0.46762	0.504447	0.187661
Hv_array_10687	258.932	278.23	229.391	470.69	0.930641	0.824465	1.69173	0.412185	0.370455	0.104695
Hv_array_10688	4217.98	3908.19	38676	2685.17	1.07927	9.89613	0.687063	0.826375	0.422869	0.245378
Hv_array_10695	1258.61	2163.26	1726.13	2046.72	0.581812	0.797927	0.946125	0.042958	0.320611	0.670251
Hv_array_10696	97.6709	132.129	120.341	77.2843	0.739207	0.910785	0.584914	0.354007	0.784609	0.210793
Hv_array_10699	1401.16	1022.17	1117.58	1110.95	1.37077	1.09335	1.08686	0.0256927	0.432744	0.417537
Hv_array_107	13671.1	17119.2	16559.1	17584.2	0.798583	0.967282	1.02716	0.139779	0.773034	0.838476
Hv_array_10701	609.11	492.995	979.4	379.597	1.23553	1.98663	0.76998	0.108618	0.386934	0.074069
Hv_array_10702	2661.12	1542.46	2596.41	2020.9	1.72524	1.68329	1.31018	0.0114031	0.269192	0.107912
Hv_array_10703	459.32	623.093	348.622	359.794	0.737161	0.559502	0.577432	0.0546565	0.189951	0.0151403
Hv_array_10704	777.494	657.107	841.256	612.834	1.18321	1.28024	0.932624	0.290441	0.363365	0.521913
Hv_array_10709	5915.49	6150.7	5132.99	10258.6	0.961759	0.834538	1.66787	0.797427	0.268829	0.063791
Hv_array_10710	584.359	1997.46	2421.34	1360.43	0.292551	1.21221	0.68108	6.49912e-05	0.499254	0.0781908	down
Hv_array_10715	726.8	521.566	479.243	312.837	1.3935	0.918853	0.599803	0.138325	0.45113	0.084432
Hv_array_10717	365.411	415.098	464.213	460.498	0.8803	1.11832	1.10937	0.200414	0.665092	0.308312
Hv_array_10718	259.329	253.743	507.743	182.739	1.02202	2.00101	0.720176	0.856428	0.412266	0.00562685
Hv_array_10719	11.9905	18.9791	20.7428	25.5201	0.631771	1.09293	1.34464	0.0976381	0.871529	0.424836
Hv_array_10721	1960.6	1905.71	1526.94	1809.15	1.0288	0.801243	0.949331	0.870635	0.418727	0.813066
Hv_array_10727	1574.88	1358.16	1588.6	1004.88	1.15957	1.16967	0.739882	0.438783	0.56255	0.25415
Hv_array_10729	28.9079	96.5003	134.389	73.3122	0.299563	1.39263	0.75971	0.00596848	0.57507	0.126454	down
Hv_array_1073	4714.46	3829.27	5043.67	4476.21	1.23116	1.31713	1.16895	0.0428478	0.316509	0.0475354
Hv_array_10730	78.4552	98.9344	57.1692	100.958	0.793002	0.57785	1.02046	0.0654797	0.19345	0.820404
Hv_array_10732	1577.84	1499.63	2083.66	1138.44	1.05216	1.38945	0.75915	0.580785	0.409858	0.0183529
Hv_array_1074	7966.6	8826.45	16920.6	8827.43	0.902583	1.91703	1.00011	0.566432	0.463671	0.99949
Hv_array_10740	212.537	207.078	187.609	296.989	1.02636	0.905982	1.43419	0.873791	0.563782	0.0265975
Hv_array_10741	34.6378	32.8456	75.098	27.2157	1.05456	2.2864	0.828597	0.779609	0.448676	0.216724
Hv_array_10744	6957.42	6971.14	9797.9	8287.36	0.998032	1.40549	1.18881	0.972386	0.376796	0.102172
Hv_array_10747	1149.37	392.753	332.701	336.557	2.92646	0.847101	0.856918	0.00262496	0.582168	0.611133	up
Hv_array_10748	660.085	687.846	886.067	614.161	0.959642	1.28818	0.892876	0.817225	0.146482	0.695023
Hv_array_1075	4095.24	3699.98	5675.84	2211.36	1.10683	1.53402	0.597667	0.717741	0.172191	0.276159
Hv_array_10751	244.101	283.738	246.092	294.886	0.860302	0.867319	1.03929	0.23392	0.353745	0.758859
Hv_array_10753	6.55262	3.28241	5.60378	2.92028	1.99628	1.70721	0.889674	0.0883538	0.47743	0.507235
Hv_array_10755	187.826	177.805	144.43	333.66	1.05636	0.812293	1.87654	0.805148	0.665189	0.290928
Hv_array_1076	425.729	451.601	543.813	150.009	0.942712	1.20419	0.332172	0.896504	0.600945	0.169573
Hv_array_10760	48.5973	42.644	38.175	17.6428	1.1396	0.895203	0.413722	0.774027	0.810076	0.23552
Hv_array_10761	399.587	316.05	204.017	107.768	1.26432	0.645524	0.340984	0.369015	0.272126	0.0844608
Hv_array_10763	2126.68	2082.74	1705.88	1442.28	1.0211	0.819051	0.692491	0.817951	0.328449	0.0305292
Hv_array_10768	232.047	270.252	204.96	89.7783	0.858633	0.758402	0.332202	0.737977	0.603076	0.168904
Hv_array_10769	355.561	350.952	358.335	449.284	1.01313	1.02104	1.28019	0.931886	0.755117	0.166233
Hv_array_10774	68.3705	281.36	219.368	159.412	0.243	0.779672	0.566578	0.0119923	0.344988	0.0177347	down
Hv_array_10776	2159.08	1727.46	1393.45	1202.17	1.24986	0.806644	0.695916	0.327154	0.496282	0.183106
Hv_array_10778	2579.84	2370.47	2494.43	2299.95	1.08832	1.05229	0.970251	0.432448	0.60716	0.844887
Hv_array_10788	70.7235	70.7156	54.9035	39.8952	1.00011	0.776398	0.564164	0.999573	0.552802	0.0820192
Hv_array_10792	149.857	200.203	117.208	123.334	0.748528	0.585446	0.616045	0.0871593	0.242801	0.0298524
Hv_array_10793	31.1198	25.8419	25.2683	25.3977	1.20424	0.977806	0.982813	0.440201	0.927956	0.960089
Hv_array_10796	824.682	850.011	717.656	686.602	0.970201	0.84429	0.807757	0.829429	0.723151	0.345838
Hv_array_10802	559.953	497.05	729.557	265.959	1.12655	1.46777	0.535074	0.413843	0.572237	0.0374153
Hv_array_10805	209.245	231.666	168.66	482.984	0.90322	0.728031	2.08483	0.534542	0.147292	0.00473189			up
Hv_array_10807	12183.6	9805.45	9643.47	8278.33	1.24254	0.983481	0.844258	0.363525	0.955478	0.547803
Hv_array_10809	319.873	250.09	251.609	262.554	1.27903	1.00607	1.04984	0.279238	0.942776	0.775983
Hv_array_10811	481.471	552.471	413.744	200.804	0.871486	0.748897	0.363465	0.369305	0.217541	0.00278181			down
Hv_array_10816	235.034	236.835	212.612	330.49	0.992394	0.897724	1.39545	0.94794	0.709722	0.179934
Hv_array_10821	1782.71	1879.33	2483.81	1492.56	0.948587	1.32165	0.794196	0.521523	0.476758	0.0784828
Hv_array_10822	32.8524	37.5328	34.4971	59.2116	0.875299	0.919119	1.5776	0.480606	0.819563	0.350919
Hv_array_10825	49.4083	61.6582	136.802	29.8714	0.801326	2.21871	0.484467	0.383053	0.415076	0.142166
Hv_array_10827	922.875	970.685	724.598	473.244	0.950747	0.746481	0.487536	0.311321	0.268572	0.000276474
Hv_array_10829	248.624	329.321	387.968	485.593	0.754959	1.17808	1.47453	0.170719	0.535989	0.393813
Hv_array_10830	934.932	953.25	897.151	882.732	0.980783	0.941149	0.926023	0.805369	0.478448	0.455699
Hv_array_10831	361.329	327.648	399.808	286.308	1.1028	1.22024	0.873827	0.687248	0.423032	0.704719
Hv_array_10835	331.534	351.449	335.493	476.249	0.943335	0.954598	1.3551	0.717054	0.856383	0.344575
Hv_array_10836	1317.36	890.214	996.098	489.726	1.47982	1.11894	0.550122	0.0695829	0.515216	0.0931373
Hv_array_10837	85.855	102.238	66.7896	135.131	0.839758	0.653277	1.32173	0.302328	0.313895	0.212412
Hv_array_10839	421.219	414.008	477.028	118.365	1.01742	1.15222	0.2859	0.960088	0.649119	0.0501803			down
Hv_array_1084	5131.13	5060.94	6510.15	5884.75	1.01387	1.28635	1.16278	0.779676	0.421238	0.226338
Hv_array_10840	1043.25	1353.11	1070.64	584.669	0.771001	0.791243	0.432093	0.0248427	0.151669	0.0021168
Hv_array_10842	539.307	162.871	84.1398	73.6071	3.31126	0.516604	0.451936	0.0231514	0.070753	0.0169325	up
Hv_array_10845	78.7685	65.8967	63.7024	59.2857	1.19533	0.9667	0.899675	0.481198	0.911887	0.747684
Hv_array_10846	281.995	345.818	226.194	221.311	0.815442	0.654082	0.639963	0.396496	0.205429	0.17529
Hv_array_10847	1472.61	1288.08	1170.86	1349.07	1.14326	0.908997	1.04736	0.245077	0.602815	0.779202
Hv_array_10852	422.952	451.931	336.832	503.231	0.935877	0.745316	1.11351	0.669697	0.443078	0.600435
Hv_array_10853	310.332	418.079	325.576	417.259	0.742281	0.778743	0.998039	0.0797489	0.4207	0.977219
Hv_array_1086	3323.34	2976.47	3133.78	2573.74	1.11654	1.05285	0.864698	0.359422	0.732047	0.298094
Hv_array_10860	64.403	56.6019	55.0099	60.4727	1.13782	0.971874	1.06839	0.320706	0.622872	0.475767
Hv_array_10861	507.723	418.428	387.85	301.535	1.21341	0.926923	0.720637	0.156164	0.638527	0.107322
Hv_array_10865	92.0204	86.9744	115.465	110.381	1.05802	1.32758	1.26913	0.769822	0.237829	0.324938
Hv_array_10870	60.2256	73.8939	69.1444	129.044	0.815029	0.935725	1.74634	0.116743	0.448213	0.0672753
Hv_array_10872	4.07296	6.25774	5.55193	39543.4	0.650867	0.88721	6319.11	0.640931	0.891573	0.00723797			up
Hv_array_10873	6.79042	23.1437	5.8327	32743.8	0.293402	0.252021	1414.8	0.432268	0.410673	0.019481			up
Hv_array_10874	1221.52	1084.34	1137.78	1014.5	1.12651	1.04928	0.935593	0.0519177	0.473233	0.551528
Hv_array_10877	630.262	771.704	768.809	461.091	0.816715	0.996248	0.597497	0.361299	0.985669	0.10683
Hv_array_10880	616.186	568.368	662.479	534.45	1.08413	1.16558	0.940324	0.197536	0.0399257	0.533325
Hv_array_10883	493.519	325.336	334.686	296.361	1.51695	1.02874	0.910937	0.076155	0.867799	0.717007
Hv_array_10884	77.511	70.9604	73.3387	101.646	1.09231	1.03352	1.43243	0.736903	0.892207	0.399674
Hv_array_10885	491.852	541.836	356.714	694.228	0.90775	0.658343	1.28125	0.551778	0.244509	0.217136
Hv_array_10894	38.4205	53.331	39.4132	47.0282	0.720416	0.739029	0.881816	0.011731	0.426884	0.319138
Hv_array_10895	289.544	314.345	324.044	210.978	0.921103	1.03086	0.671167	0.631515	0.890326	0.0962873
Hv_array_10896	20.6141	26.7851	21.6706	11.7338	0.769611	0.809054	0.438073	0.575868	0.61321	0.186029
Hv_array_10898	819.538	1462.04	1664.1	1387.36	0.560543	1.1382	0.948922	0.0119565	0.50329	0.548917
Hv_array_10899	397.045	497.59	438.791	578.024	0.797937	0.881834	1.16165	0.289905	0.388925	0.137128
Hv_array_109	61776.8	52549.6	86732.6	33524.2	1.17559	1.65049	0.637954	0.324098	0.420541	0.0758563
Hv_array_1090	12089.3	11660.4	10797.7	12952.5	1.03678	0.926012	1.11081	0.837083	0.550811	0.55857
Hv_array_10902	25.9438	25.339	42.7354	13.4736	1.02387	1.68655	0.531734	0.944603	0.408375	0.336372
Hv_array_10905	118.387	189.452	178.097	210.527	0.62489	0.940062	1.11124	0.00609021	0.162914	0.111688
Hv_array_10906	3542.24	3756.8	6540.38	3654.84	0.942888	1.74095	0.972859	0.320389	0.419151	0.803776
Hv_array_10909	775.422	799.438	785.686	415.142	0.969959	0.982797	0.519292	0.761494	0.875499	0.0112853			down
Hv_array_10910	5.72645	2.91406	5.58214	2.97971	1.96511	1.91559	1.02253	0.0618131	0.421052	0.918836
Hv_array_10911	354.106	380.597	319.011	625.709	0.930395	0.838185	1.64402	0.448935	0.48242	0.0339731
Hv_array_10913	380.345	320.637	458.971	323.539	1.18622	1.43144	1.00905	0.197889	0.33611	0.917536
Hv_array_10914	251.424	264.4	198.035	324.126	0.950922	0.748995	1.22589	0.779476	0.27262	0.339503
Hv_array_10918	541.706	553.567	484.945	981.835	0.978573	0.876036	1.77365	0.870315	0.585757	0.0115354
Hv_array_10919	41.233	68.7218	104.593	101.766	0.599999	1.52197	1.48083	0.0801056	0.518364	0.0906992
Hv_array_1092	1419.29	1223.43	1211.35	1605.8	1.16009	0.990127	1.31254	0.274389	0.946799	0.14031
Hv_array_10922	158.049	174.289	205.993	172.087	0.906822	1.1819	0.987365	0.25928	0.490841	0.932697
Hv_array_10923	1734.6	2664.22	3419.57	3177.86	0.651075	1.28352	1.19279	0.00084087	0.451782	0.0946375
Hv_array_10924	1061.36	1102.94	1127.9	1149.78	0.962303	1.02263	1.04247	0.669158	0.815824	0.361402
Hv_array_10926	273.026	1051.61	846.412	632.236	0.259626	0.804874	0.601208	0.000249477	0.0349573	0.00498645	down
Hv_array_10928	32.4899	16.2489	17.5409	13.1805	1.99951	1.07951	0.81116	0.182958	0.731586	0.40841
Hv_array_10931	221.871	263.908	235.116	280.883	0.840713	0.890901	1.06432	0.552786	0.579889	0.716307
Hv_array_10937	873.767	1202.86	1397.58	529.221	0.72641	1.16189	0.43997	0.0761942	0.551276	0.0127345
Hv_array_1094	1828.04	1501.83	2927.46	1776.02	1.21721	1.94927	1.18257	0.162683	0.366295	0.446905
Hv_array_10949	46.096	34.4627	35.1607	34.64	1.33756	1.02025	1.00514	0.200557	0.923737	0.969398
Hv_array_10950	530.62	405.19	354.498	339.57	1.30956	0.874893	0.83805	0.15802	0.18935	0.278061
Hv_array_10951	620.576	685.188	549.753	1638.77	0.905703	0.802339	2.39171	0.474232	0.176946	0.0151358			up
Hv_array_10952	1224.01	1301.99	1434.99	819.081	0.940101	1.10215	0.629097	0.575316	0.655483	0.0373577
Hv_array_10953	596.646	547.085	597.674	361.009	1.09059	1.09247	0.659877	0.766808	0.781193	0.409151
Hv_array_10956	10608.4	13097.9	14217.1	14214.5	0.809935	1.08545	1.08526	0.143037	0.643608	0.638612
Hv_array_10958	1231.62	2256.58	1803.03	730.73	0.545792	0.799012	0.323822	0.159487	0.566866	0.0690535			down
Hv_array_1096	23210.5	24594.5	23682.8	24960.5	0.943729	0.962934	1.01488	0.62494	0.845953	0.935952
Hv_array_10963	83.5641	153.694	108.996	88.5045	0.543704	0.709174	0.575848	0.0160974	0.353622	0.0257105
Hv_array_10964	16.7162	23.3267	19.7031	28.0228	0.716609	0.844656	1.20132	0.0970153	0.271214	0.601828
Hv_array_1097	1611.2	1439.48	2289.94	892.94	1.11929	1.59081	0.62032	0.339397	0.408261	0.027705
Hv_array_10971	531.448	713.286	515.989	622.527	0.74507	0.723398	0.87276	0.113421	0.346199	0.340348
Hv_array_10973	204.665	179.909	115.884	168.827	1.1376	0.644124	0.938402	0.410808	0.295344	0.727508
Hv_array_10975	440.064	430.899	407.618	332.697	1.02127	0.945971	0.772099	0.879939	0.833997	0.238378
Hv_array_10978	2112.94	2132.38	1610.31	2846.2	0.990883	0.755173	1.33475	0.831012	0.452616	0.0120028
Hv_array_10979	14.4793	13.1674	5.58671	404.039	1.09963	0.424283	30.6848	0.936219	0.560875	0.0353379			up
Hv_array_10980	333.375	390.404	426.551	263.026	0.853923	1.09259	0.673728	0.544567	0.759208	0.296013
Hv_array_10981	281.088	419.68	283.659	225.18	0.669768	0.675892	0.536553	0.0305028	0.170672	0.0107908
Hv_array_10982	394.027	353.557	327.114	2015.14	1.11447	0.925208	5.69961	0.375921	0.8094	0.0173218			up
Hv_array_10986	1822.64	1738.84	1649.69	2882.59	1.04819	0.948732	1.65777	0.627063	0.645447	0.0477289
Hv_array_10987	360.64	455.281	399.411	487.461	0.792125	0.877285	1.07068	0.102423	0.375272	0.633959
Hv_array_10988	2817.77	2759.79	2164.55	1823.41	1.02101	0.784318	0.660707	0.816414	0.382814	0.0212825
Hv_array_10991	1365.4	1099.55	751.541	1437.64	1.24178	0.6835	1.30749	0.276345	0.393594	0.259875
Hv_array_10995	182.014	195.143	242.715	144.318	0.932722	1.24378	0.739551	0.583961	0.535074	0.0489244
Hv_array_10996	108.506	101.7	86.2425	65.9435	1.06692	0.84801	0.648413	0.788683	0.727712	0.295402
Hv_array_10998	1291.08	1166.15	1401.67	1798.38	1.10713	1.20197	1.54216	0.589365	0.379339	0.0416117
Hv_array_10999	32.6099	30.3089	25.4375	20.4994	1.07592	0.839276	0.676351	0.726298	0.559682	0.177389
Hv_array_11	104179	93516.1	134105	111163	1.11403	1.43403	1.18871	0.259889	0.351848	0.0744725
Hv_array_1100	31738.2	30928.6	52420.9	30923.8	1.02618	1.6949	0.999845	0.888853	0.499115	0.999135
Hv_array_11000	12.6094	8.05075	8.25336	5.13537	1.56623	1.02517	0.637874	0.243499	0.931158	0.253167
Hv_array_11001	1114.38	1002.81	1197.46	1338.55	1.11126	1.1941	1.33479	0.263053	0.59616	0.118367
Hv_array_11002	2867	712.42	920.363	689.317	4.02432	1.29188	0.967571	0.00175414	0.240276	0.799459	up
Hv_array_11003	5819.33	5863.76	5034.43	5035.15	0.992424	0.858566	0.858689	0.974033	0.501441	0.582136
Hv_array_11005	5905.92	2189.18	5668.34	8167.91	2.69778	2.58925	3.73103	0.0873321	0.295079	0.0038896	up		up
Hv_array_11007	294.269	314.899	269.092	334.643	0.934488	0.854535	1.0627	0.488199	0.350168	0.523304
Hv_array_11009	4058	3290.06	4006.78	5051.48	1.23341	1.21784	1.53538	0.12854	0.223969	0.0298431
Hv_array_1101	103904	84239	64282.7	73297	1.23344	0.763099	0.870107	0.155999	0.453613	0.403973
Hv_array_11010	223.716	281.627	493.158	169.014	0.794368	1.7511	0.600133	0.0780368	0.432784	0.012571
Hv_array_11011	47.2761	62.5383	72.6657	72.0249	0.755954	1.16194	1.15169	0.39495	0.61271	0.811408
Hv_array_11013	1327.1	1278.85	1074.13	1714.45	1.03773	0.839916	1.34062	0.26683	0.50533	0.0479299
Hv_array_11022	379.166	399.464	274.694	540.484	0.949188	0.687656	1.35302	0.784765	0.3732	0.101644
Hv_array_11026	37.0908	43.8837	37.0272	37.2292	0.845208	0.843759	0.848361	0.226649	0.473994	0.152804
Hv_array_11027	234.056	391.023	327.925	177.543	0.598573	0.838633	0.454046	0.118214	0.489727	0.0558884
Hv_array_1103	5187.84	5708.62	8177.17	5071.3	0.908772	1.43242	0.888357	0.310668	0.333811	0.496975
Hv_array_11038	319.158	316.837	194.137	445.729	1.00732	0.612734	1.40681	0.967062	0.208049	0.218905
Hv_array_11040	1559.87	2075.72	1678.41	1378.2	0.751484	0.80859	0.663963	0.0318423	0.0866158	0.00972143
Hv_array_11047	780.659	547.377	483.769	342.24	1.42618	0.883796	0.625237	0.212344	0.742627	0.329294
Hv_array_11049	5345.99	5197.08	4710.3	5493.95	1.02865	0.906336	1.05712	0.805114	0.460308	0.719817
Hv_array_11053	33.8144	37.9651	56.2308	81.243	0.890671	1.48112	2.13994	0.625063	0.519771	0.0170547			up
Hv_array_11054	144.019	146.799	130.889	74.4723	0.981062	0.891617	0.507307	0.946033	0.798462	0.204493
Hv_array_11057	983.29	720.949	792.749	1336.95	1.36388	1.09959	1.85443	0.0179221	0.253822	0.0735345
Hv_array_11060	89.267	82.6423	91.2034	69.5236	1.08016	1.10359	0.84126	0.448377	0.469262	0.410206
Hv_array_11061	474.595	536.184	410.958	1016.01	0.885135	0.766449	1.89489	0.337201	0.410727	0.187148
Hv_array_11062	15127.5	5028.17	8983.54	5087.73	3.00855	1.78664	1.01185	0.0391064	0.10875	0.964179	up
Hv_array_11063	513.202	307.024	416.631	912.024	1.67154	1.357	2.97053	0.0199626	0.0220359	0.0405332			up
Hv_array_11064	92.3285	82.6672	69.0875	65.5375	1.11687	0.83573	0.792787	0.497259	0.56862	0.316188
Hv_array_11065	3.9957	2.5327	6.23259	4.13964	1.57764	2.46084	1.63447	0.101695	0.259375	0.0753379
Hv_array_11066	431.475	473.369	349.957	347.668	0.911498	0.73929	0.734453	0.558968	0.345358	0.00920823
Hv_array_1107	7050.87	5307.63	7052.23	7994.76	1.32844	1.3287	1.50628	0.110611	0.331203	0.0973545
Hv_array_11071	260.8	256.311	389.574	211.956	1.01751	1.51992	0.826949	0.913251	0.425557	0.147747
Hv_array_11072	56.9804	48.1866	39.0299	68.802	1.1825	0.809975	1.42783	0.135217	0.581813	0.397706
Hv_array_11073	85.7674	70.3692	57.4248	29.099	1.21882	0.816049	0.413519	0.396005	0.355341	0.00699406
Hv_array_11075	160.742	186.825	137.789	155.814	0.860388	0.737528	0.834011	0.313145	0.476657	0.145558
Hv_array_11078	63.5893	75.5785	50.7502	71.0709	0.841368	0.67149	0.940359	0.323826	0.140469	0.705939
Hv_array_11087	23.1195	24.3206	19.1185	8.54685	0.950615	0.786105	0.351425	0.915095	0.503228	0.101928
Hv_array_11091	31.2179	55.0762	27.2259	20.919	0.566813	0.494331	0.379819	0.188615	0.139592	0.0915322			down
Hv_array_11094	22.0856	18.6155	16.2674	12.0548	1.18641	0.873862	0.647565	0.222246	0.496803	0.0733233
Hv_array_11095	391.133	479.626	450.608	1095.74	0.815496	0.9395	2.28457	0.257834	0.732411	0.00369527			up
Hv_array_11097	1064.33	1017.15	720.141	1076.87	1.04639	0.708	1.05871	0.541382	0.391283	0.681254
Hv_array_1110	2862.71	2848.22	2698.91	3507.28	1.00509	0.947576	1.23139	0.95667	0.767766	0.0773333
Hv_array_11102	61.599	66.5548	68.0665	83.1182	0.925538	1.02271	1.24887	0.547548	0.694292	0.150725
Hv_array_11103	384.138	437.413	386.154	405.914	0.878202	0.882813	0.927988	0.267865	0.614586	0.703561
Hv_array_11106	77.2681	73.6215	111.949	131.89	1.04953	1.5206	1.79146	0.566442	0.46396	0.00879615
Hv_array_11107	305.619	597.21	341.969	294.751	0.511745	0.572612	0.493548	0.00670584	0.0886935	0.00786441			down
Hv_array_1111	5056.12	6178.53	6856.53	5576.02	0.818338	1.10974	0.902483	0.27086	0.580177	0.534507
Hv_array_11113	1940.4	2048.86	2098.21	2133.46	0.947063	1.02408	1.04129	0.738409	0.873424	0.848429
Hv_array_11116	788.721	842.157	1244.1	1066.24	0.93655	1.47728	1.26608	0.636542	0.516516	0.164781
Hv_array_11118	39.0007	44.0006	46.2855	38.1199	0.886368	1.05193	0.866351	0.501345	0.779508	0.501854
Hv_array_11119	1727.67	2363.35	2079.55	2080.99	0.731028	0.879918	0.880525	0.0269734	0.129446	0.130729
Hv_array_1112	3890.34	4396.32	4842	4386.82	0.884908	1.10138	0.997839	0.051498	0.641815	0.949428
Hv_array_11121	791.457	700.881	713.659	945.113	1.12923	1.01823	1.34847	0.0502756	0.821515	0.0582648
Hv_array_11124	1262.86	1491.45	961.611	710.455	0.846734	0.644748	0.476351	0.279565	0.12691	0.0101694
Hv_array_11126	1073.15	940.081	1180.9	1010.35	1.14155	1.25616	1.07474	0.00565556	0.418238	0.185765
Hv_array_11128	750.338	410.192	403.931	224.803	1.82924	0.984736	0.548042	0.0136191	0.967498	0.0443195
Hv_array_11134	313.584	132.306	203.096	60.1897	2.37015	1.53505	0.454928	0.0642303	0.158231	0.180184	up
Hv_array_11136	83.4134	69.0194	64.899	53.7414	1.20855	0.940302	0.778642	0.474688	0.791317	0.232193
Hv_array_11139	709.491	500.712	1063.87	4119.02	1.41696	2.12472	8.22633	0.198581	0.214406	0.0106357			up
Hv_array_1114	3749.46	3001.81	2765.08	2751.47	1.24907	0.921136	0.916601	0.0264003	0.39986	0.417908
Hv_array_11140	21.0618	23.9978	17.7907	16.1528	0.877656	0.741347	0.673097	0.735195	0.303793	0.366984
Hv_array_11141	17.3766	21.753	23.7381	15.0217	0.798813	1.09126	0.690558	0.666566	0.850901	0.583962
Hv_array_11142	32.367	80.9428	32.0164	14.2839	0.399875	0.395543	0.176469	0.277348	0.274616	0.17718
Hv_array_11143	6.05808	8.46071	10.0419	9.37878	0.716026	1.18689	1.10851	0.502777	0.762678	0.902232
Hv_array_11144	160.02	149.223	234.23	174.67	1.07236	1.56967	1.17053	0.662728	0.0845803	0.694794
Hv_array_11145	9275.32	10249.2	11612.5	8868.29	0.904979	1.13302	0.865266	0.174199	0.350138	0.0583942
Hv_array_11146	98.2617	99.1441	92.4635	86.5531	0.991099	0.932617	0.873002	0.92696	0.615649	0.356489
Hv_array_11147	40.896	41.8047	35.4481	34.1646	0.978265	0.847947	0.817244	0.87661	0.667484	0.372714
Hv_array_11148	407.615	506.783	338.275	793.676	0.804318	0.667495	1.56611	0.14651	0.152704	0.106878
Hv_array_1115	7558.95	7114.44	8576.1	4982.73	1.06248	1.20545	0.700368	0.565997	0.503284	0.0519038
Hv_array_11151	1864.09	1767.62	1359.27	1122.74	1.05458	0.768983	0.635173	0.546039	0.406859	0.00888325
Hv_array_11152	26.1371	28.1379	22.6166	22.9417	0.928892	0.803777	0.815331	0.686651	0.463048	0.55496
Hv_array_11156	180.642	108.135	117.665	137.121	1.67052	1.08813	1.26806	0.0696014	0.785612	0.247605
Hv_array_11158	17.868	108.226	75.8713	68.8299	0.165098	0.701042	0.635981	0.00835473	0.104534	0.0343271	down
Hv_array_11160	106.587	127.608	104.906	175.765	0.835273	0.822099	1.37739	0.384433	0.622631	0.337071
Hv_array_11161	268.88	221.918	691.156	133.876	1.21162	3.11447	0.603271	0.261424	0.395597	0.0102655
Hv_array_11164	221.759	312.872	566.988	291.513	0.708783	1.8122	0.931733	0.00826019	0.43126	0.524673
Hv_array_11165	496.605	334.122	316.691	441.003	1.4863	0.947831	1.31989	0.072323	0.773362	0.198557
Hv_array_11167	3543.32	2441.56	1009.65	5745.8	1.45125	0.413525	2.35333	0.135481	0.0826979	0.0427999		down	up
Hv_array_11168	41.5585	30.9711	27.8691	16.8016	1.34185	0.899844	0.542493	0.0434515	0.73989	0.0464515
Hv_array_11169	72.4596	67.311	73.1686	49.219	1.07649	1.08702	0.731218	0.819982	0.80306	0.399809
Hv_array_11171	39.28	11.0366	14.0392	8.05202	3.55906	1.27205	0.729572	0.00476767	0.579258	0.533883
Hv_array_11172	124.432	100.856	186.244	84.828	1.23375	1.84663	0.84108	0.328219	0.336977	0.651373
Hv_array_11174	528.056	569.526	590.067	357.421	0.927185	1.03607	0.627576	0.57122	0.616864	0.00407381
Hv_array_11179	832.089	877.64	1206.67	652.954	0.948099	1.3749	0.743988	0.717992	0.439888	0.10742
Hv_array_11182	699.165	645.604	710.345	702.655	1.08296	1.10028	1.08837	0.385843	0.285371	0.610334
Hv_array_11183	56.8605	66.2996	42.6924	48.5371	0.857629	0.643931	0.732088	0.290728	0.271486	0.100861
Hv_array_11185	21.0484	24.5027	20.9381	27.4682	0.859021	0.85452	1.12103	0.426317	0.566027	0.714442
Hv_array_11188	185.052	220.83	187.862	150.759	0.837986	0.850712	0.682693	0.0327127	0.0396039	0.108269
Hv_array_11193	31.3845	42.4184	31.313	17.9006	0.739879	0.738193	0.422001	0.324996	0.400576	0.0209793
Hv_array_11196	1809.86	2207.66	1761.48	827.269	0.819807	0.797892	0.374726	0.328098	0.495199	0.0144422			down
Hv_array_11198	368.483	249.313	247.892	272.339	1.47799	0.994298	1.09235	0.0140815	0.964652	0.618437
Hv_array_112	48055.9	50152.5	82174.4	61020.2	0.958197	1.63849	1.21669	0.788741	0.488439	0.400472
Hv_array_1120	462.233	432.057	382.91	395.737	1.06984	0.886249	0.915936	0.763897	0.733806	0.802026
Hv_array_11202	460.991	449.401	410.346	308.502	1.02579	0.913096	0.686473	0.810768	0.505242	0.0601864
Hv_array_11205	28.7576	19.7273	26.0833	8.8839	1.45776	1.32219	0.450336	0.44495	0.381838	0.104487
Hv_array_11209	551.675	534.881	359.606	1521.98	1.0314	0.67231	2.84545	0.693316	0.231631	0.0380301			up
Hv_array_1121	3828.15	3668.13	4767.23	2871.04	1.04362	1.29964	0.782698	0.284069	0.0867448	0.0693859
Hv_array_11211	367.364	556.98	591.02	302.543	0.659565	1.06112	0.543185	0.175984	0.754612	0.0932313
Hv_array_11216	354.668	455.712	392.657	455.627	0.778271	0.861633	0.999812	0.122114	0.345108	0.998765
Hv_array_11222	564.042	550.744	536.963	492.912	1.02415	0.974977	0.894993	0.800938	0.796322	0.366094
Hv_array_11223	217.606	242.469	263.597	375.814	0.897461	1.08714	1.54995	0.561491	0.622599	0.354677
Hv_array_11224	34.5717	39.7792	38.4837	29.1893	0.869089	0.967433	0.733783	0.44879	0.779688	0.0629262
Hv_array_11227	1106.92	1114.17	949.298	1265.8	0.993491	0.852022	1.13609	0.95872	0.553663	0.263381
Hv_array_1123	577.956	834.115	616.371	1125.42	0.692897	0.738952	1.34923	0.106283	0.34343	0.247
Hv_array_11232	76.1352	85.7713	96.5773	41.2051	0.887654	1.12599	0.480407	0.746178	0.763093	0.18285
Hv_array_11233	79.7403	92.8208	79.1271	73.3046	0.859078	0.852471	0.789743	0.349824	0.50572	0.324786
Hv_array_11239	791.904	780.883	576.097	752.216	1.01411	0.737751	0.963289	0.691449	0.373214	0.369272
Hv_array_1124	455.714	416.8	344.279	201.438	1.09337	0.826006	0.483297	0.593886	0.538964	0.0449516
Hv_array_11242	43.6244	56.3298	44.8486	18.5272	0.774447	0.796179	0.328905	0.542544	0.634334	0.103823
Hv_array_1125	20903.3	18906.2	26228.3	14124.8	1.10563	1.38729	0.747103	0.388005	0.468204	0.0572613
Hv_array_11251	110.033	103.394	88.1233	68.8205	1.06421	0.852305	0.665613	0.749051	0.542227	0.0193127
Hv_array_11260	813.461	783.899	747.168	1761.27	1.03771	0.953143	2.2468	0.721591	0.665915	0.0244158			up
Hv_array_11263	205.426	132.206	148.054	43.7727	1.55384	1.11988	0.331095	0.480863	0.813326	0.0988927
Hv_array_11264	201.16	178.614	167.867	135.112	1.12623	0.939832	0.756449	0.238385	0.725042	0.12462
Hv_array_11268	51.6417	46.5255	51.6447	49.8455	1.10997	1.11003	1.07136	0.203018	0.367835	0.644103
Hv_array_11272	74.9079	52.2627	61.6425	58.1966	1.4333	1.17948	1.11354	0.0962403	0.339464	0.741477
Hv_array_11280	7.66653	19.0326	11.5888	144.862	0.40281	0.608889	7.61126	0.548568	0.689707	0.34965
Hv_array_11282	153.695	142.536	126.804	115.571	1.07829	0.88963	0.810819	0.738077	0.737579	0.318946
Hv_array_11283	2064.5	2169.81	3114.01	1949.96	0.951466	1.43515	0.898677	0.438965	0.388602	0.274468
Hv_array_11284	67.0462	276.147	232.139	148.113	0.242791	0.840635	0.536354	0.00562841	0.192626	0.0141874	down
Hv_array_11287	626.121	702.2	945.911	782.226	0.891657	1.34707	1.11396	0.0187065	0.390726	0.0236161
Hv_array_11288	504.449	620.347	698.466	897.845	0.813172	1.12593	1.44733	0.139021	0.688847	0.0113063
Hv_array_11289	218.417	131.255	229.123	98.8331	1.66407	1.74564	0.752986	0.0130402	0.329262	0.254463
Hv_array_1129	6608.78	6802.64	12012	8265.16	0.971501	1.76578	1.21499	0.646622	0.435841	0.0430889
Hv_array_11292	1587.8	448.029	307.805	838.066	3.54396	0.687021	1.87056	0.000212201	0.153611	0.0169054	up		up
Hv_array_11293	613.804	631.176	483.437	371.164	0.972477	0.765931	0.588052	0.782056	0.331673	0.0153915
Hv_array_11294	209.904	231.083	255.623	247.179	0.908351	1.1062	1.06965	0.0884511	0.370039	0.304554
Hv_array_11296	162.219	128.253	164.901	76.7354	1.26484	1.28575	0.598315	0.240248	0.218367	0.128318
Hv_array_11299	209.406	212.48	188.559	166.382	0.985537	0.887422	0.78305	0.784044	0.105965	0.020602
Hv_array_11301	31.4374	38.9595	40.2059	16.0109	0.806926	1.03199	0.410963	0.709064	0.946892	0.118615
Hv_array_11302	653.271	883.534	876.34	854.982	0.739384	0.991858	0.967685	0.190585	0.961047	0.851038
Hv_array_11304	227.961	245.732	188.788	178.475	0.927681	0.768267	0.726298	0.42898	0.506238	0.223373
Hv_array_11308	1407.82	1453.87	915.489	847.766	0.968324	0.629689	0.583108	0.712201	0.158011	0.0119307
Hv_array_1131	4970.54	4848.88	4930.57	5435.38	1.02509	1.01685	1.12095	0.80341	0.628914	0.0997066
Hv_array_11310	37.1584	22.1889	27.4582	7.90916	1.67464	1.23748	0.356447	0.421905	0.690176	0.176947
Hv_array_11313	46.0749	41.4786	29.6925	65.2512	1.11081	0.71585	1.57313	0.805647	0.369908	0.153325
Hv_array_11314	646.033	553.787	402.069	824.212	1.16657	0.726036	1.48832	0.253899	0.393388	0.00294763
Hv_array_11315	1373.45	3483.34	3060.34	2564.57	0.394291	0.878563	0.736239	0.00933313	0.25822	0.0499827	down
Hv_array_11317	367.014	414.745	331.127	158.998	0.884915	0.798386	0.383364	0.51476	0.161173	0.0125787
Hv_array_11319	97.0014	94.2732	69.2928	94.4134	1.02894	0.735021	1.00149	0.659345	0.398553	0.983122
Hv_array_1132	634.827	1179.71	1700.41	921.277	0.53812	1.44138	0.780935	0.000441977	0.503066	0.00774824
Hv_array_11321	33.6068	38.7688	29.6498	40.2025	0.866852	0.764786	1.03698	0.300618	0.279854	0.871416
Hv_array_11322	365.016	206.595	159.923	270.107	1.76681	0.77409	1.30742	0.00915812	0.518078	0.120702
Hv_array_11325	17.5749	19.894	18.5783	24.3032	0.883431	0.933865	1.22164	0.761703	0.862639	0.757098
Hv_array_11328	2799.98	3602.42	3350.8	1707.8	0.777249	0.930154	0.474071	0.0219743	0.608726	0.0152048
Hv_array_1133	4361.15	2028.84	2069.55	1828.93	2.14958	1.02007	0.901466	0.00529492	0.895506	0.115471	up
Hv_array_1134	12910.1	8120.28	10974.9	8354.37	1.58986	1.35154	1.02883	0.0935168	0.412124	0.905457
Hv_array_11340	390.471	324.353	359.476	301.184	1.20385	1.10829	0.92857	0.378816	0.539447	0.810098
Hv_array_11341	49.8789	174	114.334	91.1662	0.28666	0.657093	0.523944	0.00508104	0.175852	0.00584581	down
Hv_array_11343	6993.01	5409.18	3370.45	5509.41	1.2928	0.623098	1.01853	0.213177	0.256269	0.924257
Hv_array_11344	974.565	815.722	1010.85	1093.95	1.19473	1.2392	1.34108	0.322609	0.523443	0.0795258
Hv_array_11349	644.882	618.256	609.536	648.964	1.04307	0.985895	1.04967	0.704473	0.903553	0.768596
Hv_array_1135	5873.39	4264.71	3416.05	4467.56	1.37721	0.801004	1.04757	0.126574	0.438111	0.828506
Hv_array_11350	127.702	174.601	155.461	279.725	0.73139	0.890376	1.60207	0.0488935	0.284982	0.0197169
Hv_array_11352	766.97	874.749	742.691	347.033	0.87679	0.849033	0.396724	0.413472	0.262705	0.00754884			down
Hv_array_11355	91.0088	107.602	81.6178	197.224	0.845792	0.758516	1.83291	0.28212	0.556307	0.0108542			up
Hv_array_11356	653.176	540.134	526.982	535.907	1.20929	0.975652	0.992175	0.241305	0.946609	0.968174
Hv_array_11357	7.55888	3.66059	6.23006	3.94943	2.06493	1.70193	1.07891	0.156442	0.377042	0.698005
Hv_array_1136	68.9184	73.7949	205.896	72.8384	0.933918	2.79011	0.987038	0.783878	0.441291	0.956911
Hv_array_11362	199.379	206.896	174.85	179.441	0.963666	0.845111	0.8673	0.715723	0.449167	0.352043
Hv_array_11363	590.396	1226.03	992.555	1461.73	0.481553	0.809571	1.19225	0.00223599	0.271657	0.367067	down
Hv_array_11367	72.9348	54.743	66.6275	29.047	1.33231	1.2171	0.530605	0.526283	0.562576	0.162408
Hv_array_11368	28.5298	29.6436	23.7132	13.4568	0.962427	0.799942	0.453953	0.861185	0.415256	0.0338756
Hv_array_1137	4122.76	3912.97	4535.88	3699.63	1.05361	1.15919	0.94548	0.757282	0.552555	0.782627
Hv_array_11370	25.7619	26.0288	22.1723	35.9811	0.989747	0.851837	1.38236	0.963791	0.310776	0.18737
Hv_array_11371	1067.98	980.561	822.541	492.865	1.08915	0.838847	0.502635	0.456449	0.622652	0.0023427
Hv_array_11374	185.787	243.379	206.386	194.167	0.763368	0.848002	0.7978	0.0925413	0.476815	0.327371
Hv_array_11375	6.71717	38.9693	31.6774	24.7774	0.172371	0.81288	0.635818	0.0374261	0.460915	0.16793
Hv_array_11380	213.48	140.043	106.94	48.9089	1.52439	0.76362	0.349242	0.323283	0.484364	0.0575339			down
Hv_array_11383	51.2134	43.2408	35.6741	31.3922	1.18438	0.825011	0.725986	0.155551	0.593994	0.179056
Hv_array_11385	57.9197	42.2508	64.1629	24.3037	1.37085	1.51862	0.575225	0.428201	0.196672	0.319164
Hv_array_11387	271.534	421.743	413.531	480.254	0.643838	0.980527	1.13874	0.0165175	0.856608	0.340084
Hv_array_1139	4017.06	4843.34	6632.19	3675.31	0.829398	1.36934	0.758838	0.0429745	0.569385	0.0790392
Hv_array_11390	25.0625	23.3343	23.4437	22.8384	1.07406	1.00469	0.978747	0.484004	0.977147	0.939305
Hv_array_11392	489.617	535.854	627.029	572.9	0.913713	1.17015	1.06914	0.571535	0.158735	0.312419
Hv_array_11399	31.5289	31.9256	26.8604	35.0194	0.987573	0.841344	1.09691	0.874916	0.576313	0.532425
Hv_array_114	686.601	670.875	745.386	659.501	1.02344	1.11107	0.983046	0.856152	0.383057	0.959172
Hv_array_11402	1601.36	1230.86	1189.87	888.923	1.301	0.9667	0.722196	0.0949631	0.78767	0.107664
Hv_array_11403	996.071	854.211	788.572	1334.93	1.16607	0.923158	1.56276	0.239661	0.732734	0.0397008
Hv_array_11404	4.33353	2.75371	10.8909	3.11252	1.5737	3.95499	1.1303	0.0507576	0.391121	0.360293
Hv_array_11405	183.643	187.283	157.136	252.497	0.980565	0.839029	1.34821	0.925869	0.577744	0.305156
Hv_array_11408	3304.09	3835.95	4350.95	3833.37	0.86135	1.13426	0.999329	0.0988371	0.417675	0.993397
Hv_array_11411	745.468	2187.03	1636.29	2222.62	0.340859	0.748182	1.01627	0.0425695	0.539692	0.952701	down
Hv_array_11412	880.858	834.8	951.107	544.514	1.05517	1.13932	0.652269	0.876861	0.700328	0.421792
Hv_array_11413	85.2678	90.833	93.053	76.5158	0.938731	1.02444	0.842379	0.569793	0.633398	0.646935
Hv_array_11416	159.412	110.99	112.259	124.784	1.43627	1.01143	1.12427	0.220797	0.96726	0.783545
Hv_array_11417	330.295	352.546	245.384	1309.6	0.936884	0.696034	3.71469	0.58631	0.291042	0.00193483			up
Hv_array_1142	3662.66	4859.21	6833.27	6185.94	0.753757	1.40625	1.27303	0.00224764	0.446477	0.0467045
Hv_array_11423	386.658	335.936	370.368	254.866	1.15099	1.10249	0.758674	0.675052	0.806542	0.591228
Hv_array_11424	131.956	157.253	134.417	130.995	0.839133	0.854784	0.833023	0.254646	0.38794	0.348071
Hv_array_11427	324.079	398.863	385.109	358.744	0.812507	0.965517	0.899416	0.138953	0.694189	0.310986
Hv_array_1143	1886.03	2453.11	3586.86	3892.92	0.768832	1.46217	1.58693	0.102922	0.373854	0.0710814
Hv_array_11432	113.452	106.158	74.325	52.3103	1.06871	0.700136	0.492758	0.632488	0.424091	0.010766
Hv_array_11434	746.452	781.963	610.344	1355.62	0.954588	0.780529	1.73362	0.524757	0.396667	0.00790969
Hv_array_11438	304.247	184.193	135.876	207.733	1.65178	0.73768	1.1278	0.00880615	0.362264	0.340821
Hv_array_1144	2903.46	2608.27	2048.31	2667.21	1.11318	0.785314	1.0226	0.262085	0.418043	0.791597
Hv_array_11441	1767.93	1694.81	1879.24	816.413	1.04314	1.10882	0.481713	0.798727	0.663264	0.0591945
Hv_array_11442	1641.05	1934.44	1622.19	2196.73	0.848334	0.838581	1.13559	0.291227	0.275416	0.369965
Hv_array_11445	550.381	830.426	900.753	660.927	0.662769	1.08469	0.795889	0.0517503	0.818116	0.244268
Hv_array_11448	308.918	412.231	347.123	175.105	0.749382	0.84206	0.424775	0.372643	0.536343	0.0860802
Hv_array_1145	2400.1	4446.8	3101.72	1478.71	0.539735	0.697516	0.332534	0.0122053	0.0446951	0.00578914			down
Hv_array_11450	216.59	233.919	137.836	80.0283	0.925916	0.589246	0.342119	0.85693	0.281884	0.0565839
Hv_array_11453	116.993	130.678	133.096	224.403	0.895279	1.01851	1.71723	0.472477	0.895649	0.0806451
Hv_array_11456	120.394	156.951	127.048	133.005	0.767082	0.809474	0.847429	0.0464184	0.436418	0.198967
Hv_array_11458	78.6959	75.8633	62.0063	86.339	1.03734	0.817343	1.13809	0.849106	0.511848	0.106619
Hv_array_11459	144.307	152.194	160.263	238.066	0.948176	1.05301	1.56423	0.750294	0.530083	0.161406
Hv_array_11460	141.611	202.466	219.455	51.2686	0.699431	1.08391	0.253221	0.391954	0.794434	0.075065			down
Hv_array_11465	1185.63	1261.93	1324.84	1111.41	0.939534	1.04985	0.880719	0.489772	0.669126	0.195507
Hv_array_11469	106.093	73.0929	75.6762	27.3556	1.45148	1.03534	0.374258	0.497805	0.949404	0.15304
Hv_array_1147	2130.91	2357.21	2956.63	1838.12	0.903994	1.25429	0.779785	0.737435	0.405936	0.515063
Hv_array_11470	521.985	376.83	373.188	507.989	1.3852	0.990336	1.34806	0.0387408	0.817456	0.0382365
Hv_array_11471	163.464	105.453	140.343	33.0716	1.55012	1.33086	0.313615	0.468992	0.320896	0.0947017
Hv_array_11479	85.8428	109.267	94.0676	96.3883	0.785626	0.860899	0.882137	0.00364743	0.29099	0.192788
Hv_array_11481	46.1732	311.266	240.703	188.985	0.14834	0.773304	0.60715	0.0129603	0.231629	0.0561277	down
Hv_array_11483	27.0997	32.3788	23.801	30.9484	0.836958	0.735079	0.955825	0.0116537	0.285792	0.545028
Hv_array_11485	114.621	227.499	130.313	151.885	0.503833	0.572806	0.667631	0.0164103	0.0841394	0.115747
Hv_array_11488	487.135	369.533	271.268	662.611	1.31824	0.734081	1.7931	0.241794	0.335897	0.047844
Hv_array_11489	612.039	600.12	531.942	895.241	1.01986	0.886392	1.49177	0.871356	0.471781	0.0181881
Hv_array_11490	801.86	682.397	703.591	625.518	1.17507	1.03106	0.916649	0.264879	0.870086	0.527761
Hv_array_11491	481.316	548.78	693.779	686.877	0.877066	1.26422	1.25164	0.312635	0.515199	0.203888
Hv_array_1150	9885.64	5275.65	6381.23	4516.77	1.87382	1.20956	0.856153	0.00509753	0.00284639	0.0827587
Hv_array_11500	10892.8	4761.07	5977.02	9870.85	2.28789	1.25539	2.07324	0.459373	0.778861	0.379368
Hv_array_11502	170.643	134.857	103.296	128.59	1.26537	0.765969	0.953533	0.0128404	0.525231	0.502293
Hv_array_11503	2076.04	2425.34	1488.94	2905.94	0.85598	0.613909	1.19816	0.064369	0.10809	0.0570635
Hv_array_11504	72.1674	94.0268	86.9456	804.708	0.76752	0.924689	8.55828	0.13362	0.899119	0.0178701			up
Hv_array_11507	240.619	291.187	218.34	267.672	0.826337	0.749828	0.919242	0.0924815	0.484297	0.625112
Hv_array_11508	1081.88	1209.01	971.634	1871.41	0.894847	0.80366	1.54789	0.178788	0.0340655	0.0139272
Hv_array_11513	2387.14	2848.25	2836.68	1616.2	0.838106	0.995935	0.567435	0.184996	0.962989	0.00971007
Hv_array_11517	155.522	163.975	117.52	140.137	0.948444	0.716696	0.85462	0.676611	0.430172	0.339222
Hv_array_11518	117.176	127.143	105.837	162.8	0.921607	0.832421	1.28045	0.242253	0.556776	0.294731
Hv_array_11519	735.014	811.787	753.338	943.216	0.905427	0.928	1.1619	0.0640041	0.184495	0.015487
Hv_array_11520	200.321	244.005	151.701	337.313	0.820969	0.621713	1.3824	0.104298	0.006097	0.00444591
Hv_array_11521	898.14	820.426	671.762	239.801	1.09472	0.818797	0.292288	0.837492	0.624154	0.0937862			down
Hv_array_11522	67.0027	25.2337	38.3056	15.1802	2.65529	1.51804	0.601587	0.00370395	0.539584	0.138957	up
Hv_array_11523	736.995	970.873	1196.5	730.5	0.759106	1.23239	0.752415	0.391211	0.73805	0.356511
Hv_array_11525	44.272	88.5232	66.8767	147.704	0.500118	0.75547	1.66853	0.0424909	0.310408	0.147867
Hv_array_11529	133.72	112.869	97.3427	140.163	1.18474	0.862441	1.24182	0.37448	0.660178	0.356783
Hv_array_11534	24.9857	44.9091	37.1277	38.2326	0.556361	0.82673	0.851332	0.0189575	0.621053	0.491114
Hv_array_11536	789.075	865.619	1070.43	1082.03	0.911573	1.2366	1.25001	0.257724	0.418352	0.0520388
Hv_array_11537	383.216	316.047	293.16	196.441	1.21253	0.927585	0.621558	0.159897	0.581841	0.0464012
Hv_array_11538	344.873	377.13	598.219	224.887	0.914466	1.58624	0.596313	0.81847	0.183123	0.40987
Hv_array_11539	521.051	362.255	420.026	193.714	1.43835	1.15948	0.534744	0.316549	0.606882	0.0256432
Hv_array_11540	596.071	543.556	596.438	442.698	1.09661	1.09729	0.814447	0.573385	0.419463	0.380163
Hv_array_11542	1895.27	1471.79	1073.36	2062.08	1.28773	0.72929	1.40107	0.0947991	0.290159	0.0122928
Hv_array_11546	617.759	682.313	712.498	869.826	0.90539	1.04424	1.27482	0.437519	0.706813	0.087579
Hv_array_11547	117.607	135.757	111.69	91.2532	0.866305	0.822724	0.672181	0.457383	0.381931	0.144523
Hv_array_11549	120.019	113.273	95.2103	37.2645	1.05955	0.840535	0.328978	0.882191	0.747133	0.0982473
Hv_array_1155	8934.56	10502.7	25481.9	9688.65	0.850695	2.42624	0.922495	0.0285418	0.426527	0.147352
Hv_array_11554	430.947	446.587	363.305	124.892	0.96498	0.813516	0.279659	0.912887	0.610461	0.0602657			down
Hv_array_11557	56.0634	43.4965	57.0041	54.8019	1.28892	1.31055	1.25992	0.0745863	0.412341	0.378367
Hv_array_1156	25.4324	85.8537	90.0029	89.9866	0.29623	1.04833	1.04814	0.25826	0.947364	0.945697
Hv_array_11560	2009.31	2014.37	2628.41	4149.9	0.997484	1.30483	2.06014	0.97411	0.366807	0.0603091			up
Hv_array_11564	8.6926	16.1829	46.5146	30.4697	0.537147	2.8743	1.88283	0.33897	0.382763	0.426102
Hv_array_1157	10828.8	10679.7	15236.9	9440.62	1.01396	1.42671	0.883974	0.704188	0.439152	0.0537737
Hv_array_11570	489.497	501.26	621.329	853.972	0.976533	1.23953	1.70365	0.657351	0.458573	0.0231791
Hv_array_11572	237.007	243.707	168.137	517.379	0.97251	0.689917	2.12296	0.745777	0.290528	0.0287979
Hv_array_11576	324.471	221.054	285.692	189.478	1.46784	1.29241	0.857158	0.137375	0.025811	0.552367
Hv_array_11579	10.9785	10.9565	11.9231	5.11675	1.00201	1.08822	0.467006	0.990093	0.624158	0.0387749
Hv_array_11584	62.6687	72.0932	45.9753	103.817	0.869273	0.637719	1.44004	0.445635	0.251681	0.0234263
Hv_array_11586	351.489	434.964	364.759	401.841	0.808088	0.838595	0.923849	0.358998	0.490576	0.721111
Hv_array_1159	3277.28	3300.79	2522.86	2710.28	0.992877	0.764318	0.821099	0.911346	0.247602	0.098703
Hv_array_11594	127.498	159.357	121.516	298.343	0.800077	0.762535	1.87216	0.0415409	0.359402	0.00445165
Hv_array_11598	1446.35	1464.09	1504.74	648.196	0.98788	1.02776	0.44273	0.926123	0.812271	0.00646281			down
Hv_array_116	30339.5	28282.7	31214.5	23850.2	1.07272	1.10366	0.843278	0.45186	0.653297	0.2943
Hv_array_1160	2860.86	3189.12	3368.21	3621.08	0.897071	1.05616	1.13545	0.239402	0.455112	0.142227
Hv_array_11600	1321.12	1319.36	1262.28	1335.39	1.00134	0.956743	1.01216	0.982747	0.745201	0.921841
Hv_array_11601	80.9624	79.4471	83.3784	86.3611	1.01907	1.04948	1.08703	0.902951	0.429111	0.507266
Hv_array_11602	77.1579	250.314	244.278	156.11	0.308244	0.975886	0.623655	0.00381192	0.789263	0.00919892	down
Hv_array_11604	774.04	979.768	975.812	1083.97	0.790024	0.995962	1.10636	0.102825	0.954676	0.381559
Hv_array_11605	236.349	211.746	184.102	181.486	1.11619	0.869444	0.85709	0.564024	0.677962	0.636964
Hv_array_11607	298.553	388.233	446.907	180.215	0.769005	1.15113	0.464192	0.366106	0.601204	0.0980016
Hv_array_11608	313.686	296.116	354.965	228.572	1.05933	1.19873	0.771901	0.665261	0.102146	0.26778
Hv_array_11616	76.9696	73.7413	63.617	94.054	1.04378	0.862706	1.27546	0.536342	0.638887	0.256629
Hv_array_11619	323.857	335.11	222.202	255.19	0.966422	0.663073	0.761511	0.757741	0.367244	0.115633
Hv_array_11622	73.2061	80.1176	58.9767	58.043	0.913732	0.736127	0.724472	0.546672	0.473368	0.0692042
Hv_array_11625	2436.35	2732.46	2832.04	2228.87	0.891632	1.03644	0.815701	0.236392	0.681938	0.137448
Hv_array_11628	2301.07	2008.81	2209.23	1802.89	1.14549	1.09977	0.89749	0.430075	0.49111	0.518838
Hv_array_11631	634.678	851.505	520.187	798.66	0.74536	0.610903	0.937939	0.0505695	0.104615	0.534149
Hv_array_11632	456.825	462.187	385.174	429.042	0.988398	0.833372	0.928287	0.843087	0.392141	0.403338
Hv_array_11637	60.1559	65.9203	66.0502	62.3791	0.912555	1.00197	0.946281	0.567295	0.985763	0.770442
Hv_array_11638	526.819	456.591	428.465	256.889	1.15381	0.938399	0.562624	0.504508	0.818869	0.097774
Hv_array_11640	175.192	98.8827	117.511	167.98	1.77172	1.18839	1.69878	0.00452315	0.273026	0.355542
Hv_array_11642	475.601	663.615	632.283	560.713	0.716682	0.952786	0.844937	0.14469	0.815927	0.356532
Hv_array_11643	61.3783	61.2835	41.6359	37.8078	1.00155	0.679399	0.616933	0.996146	0.356138	0.105018
Hv_array_11645	59.4789	44.5608	66.5838	23.7536	1.33478	1.49422	0.533061	0.127255	0.273051	0.0341351
Hv_array_11646	101.068	111.638	124.951	94.7654	0.905319	1.11925	0.848866	0.654144	0.63816	0.566553
Hv_array_11649	1540.99	1415.71	1496.28	3055.4	1.08849	1.05691	2.1582	0.591847	0.753834	0.0225343
Hv_array_11655	500.113	469.886	418.537	633.776	1.06433	0.890722	1.34879	0.408941	0.574799	0.0171576
Hv_array_11656	2152.22	1948.76	1642.46	1239.9	1.1044	0.842823	0.636248	0.4755	0.623414	0.0215921
Hv_array_11658	785.404	538.261	419.807	1149.22	1.45915	0.779933	2.13506	0.03504	0.407192	0.0587945
Hv_array_11659	371.609	408.474	322.636	885.987	0.909751	0.789858	2.16902	0.228574	0.405388	0.00905055			up
Hv_array_11663	1157.14	1626.19	2001.23	1491.25	0.711566	1.23062	0.917022	0.162165	0.215719	0.741309
Hv_array_11669	414.061	384.596	497.635	365.046	1.07661	1.29391	0.949168	0.741552	0.0188605	0.770103
Hv_array_11670	2335.92	2183.3	1974.87	875.654	1.0699	0.904533	0.401068	0.67734	0.405957	0.0221673			down
Hv_array_11672	3903.63	4295.77	3249.24	4183.97	0.908715	0.756382	0.973975	0.145137	0.387672	0.663965
Hv_array_11678	106.415	139.78	115.448	53.9748	0.761305	0.82593	0.386141	0.555277	0.724895	0.201086
Hv_array_11679	681.726	710.815	442.34	322.423	0.959076	0.6223	0.453596	0.854437	0.188467	0.060871
Hv_array_11682	638.136	455.401	664.39	461.604	1.40126	1.45891	1.01362	0.112088	0.215114	0.942473
Hv_array_11683	2369.83	2045.17	2158.63	1656.64	1.15875	1.05548	0.810026	0.385273	0.770736	0.342596
Hv_array_11684	2932.29	3022.9	2490.42	3832.06	0.970023	0.823849	1.26768	0.65343	0.349888	0.0480407
Hv_array_11686	227.074	239.066	272.906	208.847	0.949838	1.14155	0.873594	0.684529	0.0672367	0.627837
Hv_array_11687	2358.51	1557.43	1565.05	1542.69	1.51437	1.00489	0.990536	0.0218988	0.968885	0.94225
Hv_array_11689	736.293	860.828	710.075	439.572	0.855332	0.824875	0.510639	0.329875	0.263346	0.0288981
Hv_array_11690	189.532	216.002	145.774	158.358	0.877452	0.674873	0.733129	0.621924	0.374994	0.260347
Hv_array_11694	1459.38	4508.82	3521.26	2264.8	0.323672	0.780973	0.502304	0.000113761	0.136648	0.00131836	down		down
Hv_array_11695	10.6549	40.1073	49.092	25.5093	0.265659	1.22402	0.636026	0.0709256	0.546681	0.262572
Hv_array_11698	26.4411	27.8223	29.2271	32.6071	0.950357	1.05049	1.17198	0.885113	0.889449	0.785205
Hv_array_11699	88.64	129.651	107.033	86.0368	0.683683	0.825547	0.663605	0.0374769	0.44171	0.0315505
Hv_array_11707	136.27	149.489	168.476	233.586	0.911573	1.12701	1.56256	0.132473	0.395685	0.0406259
Hv_array_1171	17718.8	10820	14720	6478.49	1.6376	1.36044	0.598753	0.0310963	0.296562	0.0940456			down
Hv_array_11711	332.16	217.605	202.691	455.694	1.52644	0.931465	2.09413	0.0236461	0.685547	0.0338041			up
Hv_array_11713	586.072	524.615	682.575	439.802	1.11715	1.3011	0.838332	0.332536	0.475284	0.181231
Hv_array_11716	503.276	459.1	348.339	275.759	1.09622	0.758742	0.600651	0.413008	0.3872	0.02513
Hv_array_11717	480.81	435.188	423.388	392.449	1.10483	0.972886	0.90179	0.425459	0.402211	0.544948
Hv_array_11722	313.699	292.88	192.41	282.308	1.07108	0.656959	0.963901	0.597979	0.343712	0.735553
Hv_array_11727	1213.18	1023.6	627.961	2012.83	1.18521	0.613483	1.96642	0.209946	0.273885	0.0132865
Hv_array_1173	1900.26	1857.4	2565.65	545.224	1.02307	1.38131	0.293541	0.921967	0.215173	0.0305417			down
Hv_array_11730	220.006	333.142	180.647	242.711	0.660395	0.542251	0.728549	0.0955811	0.0455184	0.20047
Hv_array_11731	1016	1208.87	830.903	604.774	0.840449	0.687337	0.500279	0.0690533	0.285253	0.0071392
Hv_array_11732	323.79	226.77	304.064	140.954	1.42784	1.34085	0.621574	0.169881	0.143076	0.157498
Hv_array_11736	301.65	297.03	245.086	100.93	1.01555	0.825121	0.339798	0.958703	0.698365	0.0702695			down
Hv_array_11737	236.517	241.452	188.424	223.888	0.979559	0.780379	0.927258	0.755034	0.366431	0.335147
Hv_array_11742	174.748	182.758	125.543	164.272	0.956168	0.686936	0.898847	0.786868	0.336162	0.497375
Hv_array_11745	72.3634	47.1837	58.6377	49.6926	1.53365	1.24275	1.05317	0.107744	0.223411	0.532696
Hv_array_11746	321.755	317.205	435.299	252.55	1.01434	1.3723	0.796173	0.873509	0.433238	0.172353
Hv_array_11747	409.49	355.109	304.78	663.5	1.15314	0.858271	1.86844	0.383013	0.671535	0.0759066
Hv_array_11748	147.984	229.19	156.456	22067.3	0.645682	0.682646	96.2838	0.139544	0.187631	0.00577985			up
Hv_array_11754	87.0764	76.8928	59.8072	56.2888	1.13244	0.7778	0.732042	0.580914	0.479863	0.0323615
Hv_array_11755	85.6937	83.7458	89.5894	60.1787	1.02326	1.06978	0.718587	0.962316	0.898666	0.599073
Hv_array_11756	1633.78	1959.2	2465.49	3707.06	0.833902	1.25842	1.89213	0.0103038	0.560146	0.00378329
Hv_array_11757	69.9031	79.3048	56.9515	31.6647	0.881449	0.718134	0.399279	0.694785	0.305881	0.013126
Hv_array_11758	3934.07	1909.69	2734.08	1629.5	2.06005	1.43169	0.853277	0.0136043	0.323781	0.549825	up
Hv_array_1176	992.865	813.224	1648.7	1454.04	1.2209	2.02736	1.788	0.520511	0.381805	0.174201
Hv_array_11760	872.243	763.752	2924.75	1019.32	1.14205	3.82946	1.33462	0.18159	0.420183	0.0357694
Hv_array_11763	1470.27	1999.52	1933.95	687.259	0.735315	0.967208	0.343713	0.191783	0.903815	0.00828196			down
Hv_array_11765	205.771	281.117	213.04	565.538	0.731978	0.757835	2.01176	0.123088	0.194301	0.00329214			up
Hv_array_11768	895.928	727.772	627.762	356.335	1.23106	0.862581	0.489624	0.474986	0.618812	0.0611524
Hv_array_11776	21.9337	16.2147	28.0629	15.3486	1.3527	1.73071	0.946586	0.163171	0.231221	0.896447
Hv_array_11778	997.798	890.639	985.679	1258.82	1.12032	1.10671	1.41339	0.445718	0.493725	0.139649
Hv_array_11780	217.607	240.403	525.061	161.715	0.905174	2.18408	0.672682	0.404957	0.435714	0.0128539
Hv_array_11785	238.325	314.847	203.646	645.229	0.756954	0.646808	2.04934	0.0369104	0.250073	0.000391953			up
Hv_array_11786	2925.02	4364.14	4664.35	5078.8	0.670241	1.06879	1.16376	0.029748	0.76926	0.23047
Hv_array_1179	1377.65	1458.85	1557.77	1467.22	0.94434	1.06781	1.00574	0.206085	0.469355	0.931855
Hv_array_11791	725.082	691.473	965.3	1234.54	1.0486	1.39601	1.78537	0.169691	0.434974	6.4534e-05
Hv_array_11792	533.64	400.487	532.78	254.371	1.33248	1.33033	0.635154	0.250924	0.273653	0.0196261
Hv_array_11793	340.222	612.336	417.98	440.267	0.555613	0.682598	0.718995	0.0494284	0.219587	0.104618
Hv_array_11794	301.887	316.581	206.561	127.662	0.953585	0.652474	0.403253	0.793183	0.386384	0.00485319			down
Hv_array_11797	489.071	202.28	188.407	141.246	2.41779	0.931414	0.69827	0.0232602	0.802923	0.238661	up
Hv_array_118	11821.8	14108.3	30931.3	12927.7	0.837931	2.19242	0.916316	0.234354	0.416136	0.572704
Hv_array_1180	2538.13	2716.8	3060.15	4261.74	0.934234	1.12638	1.56866	0.590967	0.602971	0.0168979
Hv_array_11800	32.9778	31.3542	25.2658	35.0771	1.05178	0.80582	1.11874	0.761292	0.374134	0.650131
Hv_array_11802	2829.19	2355.94	2519.88	2270.28	1.20088	1.06959	0.963644	0.0643875	0.504938	0.801379
Hv_array_11804	1045.33	1166.69	1229.11	1047.66	0.895979	1.0535	0.897971	0.168124	0.327135	0.229856
Hv_array_11808	1078.03	878.981	637.397	889.906	1.22645	0.725154	1.01243	0.204623	0.295538	0.925238
Hv_array_11809	69.7732	76.1973	55.549	95.89	0.915692	0.729015	1.25844	0.647654	0.389237	0.0301743
Hv_array_11810	127.373	160.224	89.4764	226.165	0.794967	0.558446	1.41156	0.41254	0.202398	0.160024
Hv_array_11811	455.873	393.816	320.749	646.982	1.15758	0.814465	1.64285	0.0305783	0.33494	0.010023
Hv_array_11812	218.858	312.381	221.208	503.114	0.700611	0.708133	1.61058	0.0504999	0.186251	0.0049136
Hv_array_11813	309.613	287.002	403.405	490.639	1.07878	1.40558	1.70953	0.345309	0.297153	0.0191115
Hv_array_11819	64.0498	88.133	57.654	67.2823	0.72674	0.654171	0.763418	0.0570719	0.0932456	0.0814425
Hv_array_11827	91.0494	83.1047	109.153	54.8517	1.0956	1.31344	0.660031	0.479057	0.47965	0.161279
Hv_array_1183	359.777	283.523	210.161	197.175	1.26895	0.741247	0.695445	0.37042	0.282192	0.105811
Hv_array_11830	75.162	89.1628	81.6704	75.7832	0.842975	0.91597	0.849942	0.11476	0.78502	0.125394
Hv_array_11831	603.784	651.044	654.857	733.856	0.92741	1.00586	1.1272	0.557587	0.956726	0.326244
Hv_array_11832	184.886	499.991	322.883	263.23	0.369778	0.645779	0.52647	0.00482048	0.297565	0.0116694	down
Hv_array_11833	156.444	47.9603	73.9426	26.1146	3.26195	1.54175	0.544506	0.0240675	0.0421988	0.138585	up
Hv_array_11834	1302.97	1689.86	1253.79	6150.27	0.771054	0.741951	3.63951	0.348559	0.341428	0.0176411			up
Hv_array_11836	188.023	173.399	144.829	120.669	1.08434	0.835235	0.695903	0.531278	0.635684	0.16482
Hv_array_1184	2697.59	2682.6	2648.25	1900.55	1.00559	0.987194	0.708474	0.945348	0.907189	0.024346
Hv_array_11840	282.414	296.209	163.372	199.452	0.953426	0.551541	0.673348	0.812753	0.161425	0.125753
Hv_array_11841	111.857	143.66	112.518	105.317	0.778619	0.783223	0.733099	0.39286	0.456799	0.21652
Hv_array_11844	3437.79	1961.32	1595.54	2095.98	1.75279	0.813503	1.06865	0.0583542	0.377718	0.68721
Hv_array_11845	276.315	230.088	128.253	101.561	1.20091	0.557408	0.4414	0.116037	0.160306	0.00907734			down
Hv_array_11846	1197.4	1055.77	924.717	575.276	1.13415	0.87587	0.544888	0.40953	0.391455	0.0514004
Hv_array_11847	3903.67	3982.47	4671.6	2489.3	0.980213	1.17304	0.625064	0.926405	0.633925	0.175508
Hv_array_11848	2433.65	2232.27	1687.77	2676.2	1.09021	0.756076	1.19887	0.129613	0.468437	0.0151024
Hv_array_11849	47.3913	84.1515	52.0655	71.0834	0.563167	0.618711	0.844708	0.13919	0.293102	0.647731
Hv_array_11850	752.563	973.118	640.994	1821.05	0.773353	0.658702	1.87136	0.0287114	0.255345	0.0352218
Hv_array_11853	141.923	113.767	101.192	109.167	1.24749	0.889464	0.959564	0.31834	0.0942502	0.472277
Hv_array_11854	474.457	501.82	449.898	286.166	0.945474	0.896533	0.570258	0.305314	0.626485	0.0348391			down
Hv_array_11855	148.283	158.2	148.038	48.3313	0.937317	0.935769	0.305508	0.832908	0.621698	0.0114008			down
Hv_array_11857	3648.41	3244.76	2851.79	2526.91	1.1244	0.878891	0.778766	0.166252	0.601225	0.122635
Hv_array_1186	1296.01	1429.18	1237.5	1049.19	0.906817	0.865875	0.734118	0.353586	0.27167	0.0637268
Hv_array_11864	1231.86	972.494	673.509	1232.66	1.2667	0.692559	1.26753	0.237153	0.341717	0.234189
Hv_array_11868	1473.65	1513.36	2108.47	945.226	0.973762	1.39324	0.624589	0.950151	0.273989	0.450274
Hv_array_11869	852.932	856.592	672.227	358.964	0.995727	0.784769	0.41906	0.97169	0.030718	0.00942072
Hv_array_11871	187.154	236.538	196.297	257.551	0.791221	0.829874	1.08884	0.375582	0.513804	0.764491
Hv_array_11873	61.9156	55.4879	43.2125	84.1172	1.11584	0.778772	1.51596	0.599752	0.526838	0.0190641
Hv_array_11874	2568.46	3324.18	3991.01	1710.78	0.772658	1.2006	0.514648	0.0475179	0.552347	0.00496508			down
Hv_array_11878	3481.09	2574.57	2830.15	1980.36	1.3521	1.09927	0.769199	0.0427663	0.697195	0.138413
Hv_array_11879	66.001	74.0535	54.8082	83.1112	0.89126	0.740116	1.12231	0.555873	0.360341	0.542154
Hv_array_1188	28299.9	33455.4	49560.4	17732.9	0.845899	1.48138	0.530047	0.210598	0.560545	0.00278137
Hv_array_11881	4.90009	13.1952	10.632	34.0928	0.371355	0.805749	2.58374	0.00979834	0.0518198	0.115975
Hv_array_11883	446.105	395.873	502.634	231.452	1.12689	1.26969	0.584662	0.573501	0.146059	0.150896
Hv_array_11884	165.608	230.136	154.824	199.436	0.719608	0.672749	0.866599	0.123696	0.375328	0.360582
Hv_array_11885	809.691	840.475	1282.16	1575.05	0.963373	1.52552	1.874	0.806545	0.337391	0.250365
Hv_array_11886	13.8	22.3049	74.3221	6.66669	0.6187	3.3321	0.29889	0.307787	0.404523	0.0962491
Hv_array_11888	587.697	719.373	869.952	962.451	0.816957	1.20932	1.3379	0.0803024	0.513963	0.197326
Hv_array_1189	8581.65	7587.14	10258.1	7044.64	1.13108	1.35203	0.928498	0.193453	0.40089	0.235951
Hv_array_11892	228.011	178.485	147.553	172.448	1.27748	0.826697	0.966176	0.188671	0.509413	0.834391
Hv_array_11897	734.132	459.65	561.353	442.252	1.59715	1.22126	0.962149	0.0190967	0.164703	0.899758
Hv_array_119	1796.76	1946.16	3285.72	1728.21	0.92323	1.68831	0.888008	0.393996	0.430197	0.292805
Hv_array_1190	1510.89	2608.83	2144.8	2581.3	0.579147	0.822131	0.989447	0.00841404	0.47997	0.95114
Hv_array_11900	34.5419	53.6781	42.4012	75.1222	0.643501	0.789915	1.39949	0.00628841	0.520692	0.0221511
Hv_array_11902	4.68428	3.30592	5.89204	3.63629	1.41693	1.78227	1.09993	0.0813769	0.470861	0.459511
Hv_array_11906	1558.66	1522.58	2261.93	1717.75	1.0237	1.48559	1.12818	0.878283	0.413672	0.531615
Hv_array_11907	98.8912	105.592	121.907	59.6239	0.936537	1.1545	0.564661	0.628963	0.520859	0.0302244
Hv_array_11909	290.357	257.239	216.066	234.044	1.12874	0.839942	0.909828	0.669645	0.55821	0.605761
Hv_array_11911	784.089	876.832	748.622	936.578	0.894229	0.85378	1.06814	0.353417	0.326033	0.214668
Hv_array_11913	17388.5	8230.49	19446.5	11331.3	2.11269	2.36274	1.37675	0.0109926	0.282988	0.081761	up
Hv_array_11915	575.503	683.321	689.718	818.04	0.842214	1.00936	1.19715	0.306487	0.969462	0.293858
Hv_array_11918	861.714	993.947	859.422	1143.97	0.866962	0.864656	1.15094	0.302965	0.29658	0.28551
Hv_array_11921	146.721	153.553	107.364	231.376	0.955508	0.699201	1.50682	0.74779	0.321919	0.00278823
Hv_array_11922	23.7315	15.4702	13.1311	11.8037	1.53401	0.848796	0.762995	0.0662691	0.390813	0.223609
Hv_array_11925	18.4492	24.1433	11.9476	37808	0.764153	0.494863	1565.98	0.714472	0.460618	0.00153779			up
Hv_array_11927	194.755	183.493	178.012	142.837	1.06137	0.970125	0.778432	0.717604	0.889301	0.158425
Hv_array_11928	160.05	98.5624	84.8405	109.937	1.62384	0.860779	1.11541	0.0303664	0.428411	0.697681
Hv_array_11929	56.3273	70.2688	66.1404	55.9937	0.801597	0.941249	0.79685	0.107724	0.558115	0.394385
Hv_array_11930	283.805	349.187	317.058	143.751	0.812762	0.90799	0.411675	0.11165	0.388354	0.0112306
Hv_array_11934	882.335	1024.31	1528.24	1385.14	0.861392	1.49196	1.35226	0.075563	0.391944	0.0508349
Hv_array_11935	443.38	505.612	344.175	266.304	0.876916	0.680709	0.526695	0.376149	0.257583	0.0482844
Hv_array_11936	1189.37	1513.1	1373.29	709.527	0.786049	0.907601	0.468923	0.109418	0.589643	0.0125834
Hv_array_11937	2171.54	3412.6	4742.84	3362.1	0.636329	1.3898	0.9852	0.00175777	0.469183	0.744473
Hv_array_11938	362.327	270.804	296.381	412.908	1.33797	1.09445	1.52475	0.0750161	0.492888	0.167119
Hv_array_11940	88.7221	85.2241	55.3331	60.9267	1.04104	0.649266	0.7149	0.809382	0.12518	0.0349458
Hv_array_11941	850.324	735.403	962.46	633.904	1.15627	1.30875	0.861983	0.170157	0.409993	0.153836
Hv_array_11947	908.15	1007.08	1107.69	570.663	0.901768	1.0999	0.566652	0.780732	0.807708	0.280068
Hv_array_1195	1147.71	1101	1176.34	809.385	1.04243	1.06842	0.735136	0.458637	0.357397	0.16092
Hv_array_11950	1261.24	1157.53	944.943	2202.48	1.0896	0.816346	1.90275	0.6403	0.57953	0.225109
Hv_array_11951	947.524	1052.94	1337.07	1440.89	0.899887	1.26985	1.36845	0.209442	0.421176	0.0915097
Hv_array_11956	502.357	520.203	428.128	321.516	0.965694	0.823002	0.618057	0.728829	0.158007	0.0158279
Hv_array_11957	143.965	128.425	405.725	212.799	1.121	3.15923	1.65699	0.473763	0.393424	0.0846948
Hv_array_11958	1071.08	1182.94	1315.31	647.463	0.905446	1.11191	0.547336	0.358959	0.475868	0.0263981
Hv_array_11960	250.565	134.066	95.1319	141.443	1.86896	0.709589	1.05503	0.0372016	0.412482	0.771394
Hv_array_11963	50.2119	57.3626	47.8097	33.5003	0.875342	0.833465	0.58401	0.610677	0.350188	0.00407321
Hv_array_11965	962.515	773.439	1121.54	939.311	1.24446	1.45008	1.21446	0.0612231	0.349895	0.0139439
Hv_array_11966	83.626	60.4072	75.2501	58.9897	1.38437	1.24571	0.976534	0.264735	0.103277	0.924258
Hv_array_11974	887.864	1119.79	895.432	822.004	0.792886	0.799645	0.734072	0.0977452	0.191407	0.0671451
Hv_array_11979	115.852	103.601	109.04	147.994	1.11825	1.0525	1.4285	0.368211	0.448304	0.00991876
Hv_array_11982	3929.91	4798.4	5010.64	7249.45	0.819005	1.04423	1.51081	0.061217	0.585763	0.00314528
Hv_array_11983	34.8357	53.3733	35.8332	80.9768	0.652681	0.671369	1.51718	0.353433	0.394318	0.59146
Hv_array_11984	4.40051	6.73966	9.6629	8.29783	0.652928	1.43374	1.23119	0.146988	0.374034	0.295344
Hv_array_11989	56.4009	72.352	45.0995	22.2032	0.779534	0.623334	0.306877	0.492474	0.311074	0.0809644			down
Hv_array_1199	9507.32	8113.16	15127	13952.8	1.17184	1.8645	1.71977	0.441702	0.397302	0.117598
Hv_array_11990	475.522	741.077	602.843	1135.25	0.641663	0.813468	1.53189	0.0127501	0.373991	0.0511417
Hv_array_11994	2257.38	2446.54	3216.11	4120.2	0.922683	1.31456	1.68409	0.458764	0.182932	0.0174315
Hv_array_11996	400.195	377.017	291.447	820.232	1.06148	0.773033	2.17558	0.665037	0.399537	0.000500347			up
Hv_array_120	39615.2	32943.9	64380.2	50563.5	1.2025	1.95423	1.53483	0.229198	0.38888	0.132974
Hv_array_12000	4847.28	2480.24	2753.74	3030.06	1.95436	1.11027	1.22168	0.000205172	0.192505	0.0891007
Hv_array_12002	205.474	247.89	166	322.522	0.82889	0.669653	1.30107	0.181268	0.207754	0.10364
Hv_array_12004	1482.62	2370.02	2095.93	996.982	0.625572	0.884351	0.420664	0.000806658	0.408334	6.42017e-05			down
Hv_array_12008	1393.35	1275.44	1501.67	1171.19	1.09244	1.17737	0.918262	0.392854	0.565571	0.505249
Hv_array_1201	2078.1	2251.76	1758.68	3282.37	0.922877	0.781022	1.45769	0.407787	0.344228	0.0450049
Hv_array_12012	1217.74	1126.97	1013.53	1371.32	1.08054	0.899341	1.21682	0.528724	0.229335	0.146266
Hv_array_12017	1573.26	1276.56	1417.34	849.413	1.23242	1.11028	0.665392	0.353685	0.59116	0.251548
Hv_array_12019	1949.45	1832.15	1830.35	2391.06	1.06403	0.999016	1.30506	0.673683	0.993396	0.0907669
Hv_array_12023	478.125	445.998	422.602	339.143	1.07203	0.947542	0.760414	0.742637	0.734979	0.3761
Hv_array_12025	65.8988	72.4859	50.1529	35.4519	0.909126	0.691899	0.489087	0.74336	0.374672	0.0456725
Hv_array_12029	1627.82	1007.45	897.546	587.479	1.61579	0.890911	0.583137	0.0529963	0.618392	0.138139
Hv_array_12035	6394.59	3945.77	4390.41	3878.27	1.62062	1.11269	0.982893	0.00646274	0.383901	0.882895
Hv_array_12037	551.275	547.107	704.481	589.491	1.00762	1.28765	1.07747	0.958362	0.354308	0.350991
Hv_array_12039	709.223	692.118	486.923	444.624	1.02471	0.703526	0.64241	0.888227	0.260945	0.0837011
Hv_array_12041	451.645	417.21	384.618	1558.84	1.08254	0.921882	3.73635	0.603004	0.616874	0.0131535			up
Hv_array_12042	545.063	292.787	426.688	97.1109	1.86164	1.45733	0.331678	0.194929	0.309111	0.0886358			down
Hv_array_12043	1399.7	1710.21	1353.18	3690.67	0.818436	0.791233	2.15802	0.242356	0.341245	0.00119486			up
Hv_array_12047	1911.11	2277.31	3242.5	2984.63	0.839195	1.42383	1.3106	0.0399439	0.395899	0.012452
Hv_array_12049	95.8469	140.608	177.102	214.083	0.681661	1.25954	1.52255	0.0210855	0.481653	0.0320831
Hv_array_12058	1855.98	2206.11	2159.12	4466.65	0.841292	0.978702	2.02467	0.0548087	0.746878	0.000166776			up
Hv_array_12059	4369.34	3840	4283.64	3324.4	1.13785	1.11553	0.86573	0.209194	0.298726	0.207628
Hv_array_12060	690.177	640.298	736.33	769.65	1.0779	1.14998	1.20202	0.581429	0.326498	0.348236
Hv_array_12062	426.392	478.702	788.405	407.141	0.890726	1.64697	0.850512	0.479845	0.464632	0.362604
Hv_array_12064	117.703	120.88	92.8012	90.7382	0.973719	0.767712	0.750646	0.868308	0.311083	0.282627
Hv_array_12065	19.9009	34.1186	38.7568	23.0462	0.583287	1.13594	0.675471	0.0819646	0.63593	0.102163
Hv_array_12066	2219.83	1669.92	1666.36	1899.06	1.3293	0.997868	1.13721	0.0782371	0.993361	0.519785
Hv_array_12067	129.382	139.552	116.547	178.955	0.927123	0.835156	1.28236	0.738028	0.480014	0.435838
Hv_array_12068	172.744	203.507	214.54	72.2284	0.848835	1.05421	0.354919	0.391756	0.603309	0.00316187			down
Hv_array_12070	229.123	176.52	144.769	257.216	1.298	0.820128	1.45715	0.215067	0.220048	0.0209461
Hv_array_12071	456.737	517.815	633.545	404.252	0.882048	1.2235	0.780689	0.216004	0.40027	0.0632318
Hv_array_12072	524.566	755.488	755.391	739.5	0.694341	0.999872	0.978838	0.0672457	0.999272	0.871835
Hv_array_12073	1105.46	1034.87	870.806	1851.83	1.06821	0.841461	1.78942	0.147829	0.423708	0.0212839
Hv_array_12074	460.061	950.661	653.52	967.263	0.483938	0.687437	1.01746	0.0500077	0.126597	0.926831	down
Hv_array_12078	156.468	129.398	114.013	101.539	1.2092	0.881105	0.784706	0.59447	0.343553	0.11461
Hv_array_12080	607.301	561.526	676.487	497.68	1.08152	1.20473	0.886299	0.547879	0.278099	0.171606
Hv_array_12081	483.125	616.181	377.249	417.776	0.784062	0.612237	0.678009	0.404987	0.263317	0.256029
Hv_array_12084	427.461	380.016	286.387	351.602	1.12485	0.753618	0.925229	0.354883	0.390572	0.601712
Hv_array_12085	469.354	625.114	597.357	796.084	0.750828	0.955596	1.2735	0.0781684	0.592698	0.227233
Hv_array_12086	173.666	140.824	232.622	301.157	1.23321	1.65186	2.13853	0.506398	0.257657	0.107282
Hv_array_12095	1595.67	1629.65	1550.33	2859.22	0.979147	0.951323	1.7545	0.791237	0.527621	0.0354432
Hv_array_1210	939.07	839.124	768.522	695.93	1.11911	0.915863	0.829353	0.558822	0.795475	0.536475
Hv_array_12109	785.479	689.456	626.678	761.2	1.13927	0.908944	1.10406	0.585271	0.715901	0.676643
Hv_array_1211	6647.2	4738.06	3442.93	4120.58	1.40294	0.726655	0.869676	0.0101272	0.405575	0.272728
Hv_array_12110	514.295	778.659	1020.13	580.481	0.660488	1.31012	0.745488	0.189416	0.347668	0.3692
Hv_array_12114	870.523	882.478	736.182	1257.81	0.986453	0.834221	1.42531	0.930412	0.610467	0.180164
Hv_array_12118	181.994	144.119	136.401	106.842	1.2628	0.946442	0.741341	0.198802	0.761214	0.0429152
Hv_array_12121	27.5536	15.201	23.2347	21.5229	1.81261	1.5285	1.41589	0.0908822	0.241296	0.235743
Hv_array_12124	358.617	538.054	426.172	889.116	0.666508	0.792061	1.65246	0.00928877	0.124577	0.000113099
Hv_array_12125	793.737	553.331	589.864	397.909	1.43447	1.06602	0.719115	0.0578446	0.63317	0.126439
Hv_array_12126	170.376	174.526	183.235	261.748	0.97622	1.0499	1.49976	0.873123	0.563481	0.269961
Hv_array_12131	159.339	185.108	156.377	175.998	0.860787	0.844787	0.950782	0.145423	0.602973	0.713598
Hv_array_12135	849.583	688.321	480.932	1303.19	1.23428	0.698704	1.89329	0.164183	0.414217	0.0132772
Hv_array_12137	825.955	664.654	579.095	3319.58	1.24268	0.871273	4.99445	0.210287	0.567376	0.0142173			up
Hv_array_1214	1117.03	1058.01	877.192	1208.71	1.05578	0.829094	1.14243	0.736501	0.423942	0.228945
Hv_array_12141	66.2073	91.175	296.23	78.0855	0.726156	3.24902	0.856436	0.0224104	0.442206	0.419708
Hv_array_12142	482.42	348.902	340.663	217.463	1.38268	0.976387	0.623279	0.365342	0.944656	0.258159
Hv_array_12149	2597.09	2791.8	2146.52	977.938	0.930257	0.768865	0.350289	0.809222	0.613109	0.039055			down
Hv_array_12151	71.5182	109.833	80.0902	62.821	0.651153	0.729198	0.571968	0.224058	0.363646	0.166324
Hv_array_12155	744.509	610.255	607.385	902.922	1.22	0.995297	1.47958	0.273397	0.982765	0.105817
Hv_array_12156	189.394	155.489	175.727	189.17	1.21805	1.13015	1.21661	0.230042	0.379181	0.374413
Hv_array_12158	498.445	955.453	1436.76	1030.3	0.521684	1.50375	1.07833	0.0164154	0.544819	0.696215
Hv_array_12159	93.7949	85.2011	88.7976	133.955	1.10087	1.04221	1.57222	0.631573	0.548243	0.00962669
Hv_array_12160	809.792	840.849	598.888	275.19	0.963065	0.712242	0.327276	0.927293	0.53765	0.129028
Hv_array_12162	472.594	406.851	413.312	336.264	1.16159	1.01588	0.826504	0.135188	0.887033	0.136866
Hv_array_12165	641.514	648.557	558.441	612.526	0.98914	0.861051	0.944443	0.943738	0.562119	0.775314
Hv_array_12166	25054.8	28015.9	53084.7	26661.1	0.894308	1.89481	0.951644	0.298755	0.420257	0.785883
Hv_array_12167	72.5772	85.9743	84.5716	161.289	0.844173	0.983684	1.87602	0.303962	0.920837	0.0073462			up
Hv_array_12168	5.35065	2.59437	6.262	2.93675	2.06241	2.41369	1.13197	0.0921063	0.265012	0.474454
Hv_array_12169	51.3049	33.8748	31.4264	14.0609	1.51454	0.927722	0.415085	0.0211556	0.833545	0.00987637
Hv_array_1217	1582.22	1559.13	1385.6	1628.69	1.01481	0.8887	1.04461	0.879479	0.263755	0.592334
Hv_array_12171	9903.14	7932.78	9976.56	5691.3	1.24838	1.25764	0.717441	0.334411	0.314205	0.387195
Hv_array_12174	431.405	377.52	336.937	559.388	1.14273	0.892502	1.48174	0.217854	0.579911	0.00278584
Hv_array_12177	28.9606	35.821	22.2869	15.9668	0.808483	0.622174	0.445738	0.309303	0.184694	0.0777487
Hv_array_12178	5494.7	5731.24	5153.45	4974.14	0.958728	0.899186	0.867899	0.799916	0.636882	0.423936
Hv_array_12180	499.199	479.659	618.034	573.154	1.04074	1.28849	1.19492	0.768168	0.460162	0.305058
Hv_array_12181	393.6	444.138	360.588	358.351	0.886212	0.811881	0.806845	0.374307	0.20265	0.0946423
Hv_array_12184	573.699	465.329	697.015	330.609	1.23289	1.4979	0.710485	0.375717	0.190962	0.0812058
Hv_array_12189	200.735	167.402	113.376	120.294	1.19912	0.67727	0.718593	0.370616	0.323846	0.132553
Hv_array_1219	5373.77	6691.74	7437.91	6023.04	0.803045	1.11151	0.900071	0.070597	0.670862	0.253327
Hv_array_12191	1545.67	1518.17	1270.07	1143.9	1.01811	0.836582	0.753471	0.894886	0.575196	0.0285012
Hv_array_12196	53.2976	78.0837	40.4986	69.6931	0.68257	0.518657	0.892544	0.345094	0.211934	0.758435
Hv_array_12198	1998.8	2483.06	1017.27	1843	0.804973	0.409682	0.742226	0.422652	0.074339	0.314963		down
Hv_array_1220	1655.11	1649.23	2910.26	2063.63	1.00356	1.76462	1.25127	0.984301	0.351259	0.153913
Hv_array_12200	236.754	173.124	173.547	298.491	1.36754	1.00245	1.72415	0.186637	0.989047	0.00175084
Hv_array_12203	113.732	115.317	107.393	94.0913	0.986249	0.931284	0.815932	0.950691	0.803765	0.438712
Hv_array_12205	987.247	681.277	923.482	473.679	1.44911	1.35552	0.695281	0.0713358	0.189916	0.0430305
Hv_array_12208	1376.42	1467.26	1324.82	1125.55	0.93809	0.902917	0.76711	0.821499	0.633884	0.392862
Hv_array_12209	72.6154	79.5995	62.8845	48.3325	0.91226	0.790012	0.607197	0.61513	0.526891	0.0908278
Hv_array_12210	613.428	640.04	881.108	668.816	0.95842	1.37664	1.04496	0.572939	0.41489	0.76388
Hv_array_12212	2776.13	1637.55	2012.84	1644.32	1.6953	1.22918	1.00413	2.67192e-05	0.122565	0.898085
Hv_array_12213	150.679	165.695	157.254	29.1834	0.909376	0.949061	0.176128	0.858522	0.906189	0.0461949			down
Hv_array_12217	1471.56	1279.85	2723.04	886.88	1.14979	2.12763	0.692958	0.632027	0.416946	0.0826696
Hv_array_12218	339.632	331.017	411.765	197.34	1.02602	1.24394	0.596162	0.867509	0.14266	0.0152837
Hv_array_12223	54.0813	37.2091	260.691	30.7524	1.45344	7.00611	0.826473	0.0282453	0.419992	0.329416
Hv_array_12225	318.065	322.994	465.344	306.01	0.984739	1.44072	0.947418	0.969238	0.297729	0.937967
Hv_array_12226	972.933	1356.7	1275.53	919.196	0.717134	0.940175	0.677525	0.11008	0.699974	0.10242
Hv_array_12227	275.887	367.148	421.132	225.911	0.751431	1.14704	0.615312	0.00605615	0.613212	0.00099374
Hv_array_12228	154.879	149.52	143.921	117.26	1.03584	0.962551	0.784239	0.724627	0.743401	0.0600314
Hv_array_12229	68.8491	152.611	91.9113	63.9033	0.451141	0.602258	0.418733	0.0441798	0.115802	0.0299121	down		down
Hv_array_1223	8321.89	11829.9	8600.29	11852.5	0.703461	0.726994	1.00191	0.0285622	0.34004	0.990788
Hv_array_12230	1224.36	1088.09	1262.5	1228.02	1.12524	1.16029	1.1286	0.155454	0.549451	0.430763
Hv_array_12234	176.285	142.426	137.673	181.561	1.23773	0.966628	1.27477	0.0791297	0.777634	0.183679
Hv_array_12235	47.4941	56.5778	121.15	26.6736	0.839448	2.14129	0.47145	0.39641	0.220152	0.0540387
Hv_array_12236	97.4671	75.3526	73.1309	129.661	1.29348	0.970516	1.72072	0.472268	0.75726	0.022844
Hv_array_12239	401.719	222.076	215.269	213.383	1.80893	0.96935	0.960855	0.0566351	0.875217	0.856032
Hv_array_1224	381.696	344.325	395.44	295.021	1.10853	1.14845	0.856811	0.554162	0.107055	0.442427
Hv_array_12247	171.619	158.887	105.559	101.658	1.08014	0.66437	0.639815	0.455371	0.241088	0.110584
Hv_array_1225	702.917	1088.53	847.298	1184.45	0.645748	0.778387	1.08812	0.141553	0.460512	0.728175
Hv_array_12250	306.856	300.898	412.21	124.104	1.0198	1.36993	0.412446	0.946237	0.251013	0.116486
Hv_array_12251	59.2807	67.1861	46.1597	50.4519	0.882336	0.687043	0.750927	0.307099	0.358956	0.0956024
Hv_array_12253	114.028	88.1604	91.4754	91.4598	1.29341	1.0376	1.03742	0.308796	0.710281	0.812217
Hv_array_12257	3799.14	3255.51	4581.22	2023.42	1.16699	1.40722	0.621538	0.196114	0.412603	0.0433404
Hv_array_12259	311.784	342.125	503.228	467.02	0.911317	1.47089	1.36506	0.459954	0.439182	0.0256105
Hv_array_12264	546.629	439.927	480.048	161.208	1.24254	1.0912	0.366443	0.349106	0.713373	0.0612108
Hv_array_12267	153.093	101.208	88.1862	76.656	1.51266	0.871335	0.757409	0.113934	0.615169	0.0392765
Hv_array_12270	59.2458	48.153	43.7414	17.4531	1.23036	0.908383	0.36245	0.685429	0.839767	0.103733
Hv_array_12274	3844.94	3646.69	4531.93	2970.79	1.05436	1.24275	0.814654	0.553337	0.179597	0.183129
Hv_array_12276	3784.74	4064.21	4435.86	4219.62	0.931236	1.09144	1.03824	0.438154	0.317062	0.688285
Hv_array_12278	3312.38	3142.07	2603.12	3665.13	1.0542	0.828472	1.16647	0.619804	0.523291	0.530521
Hv_array_1228	3605.95	3260.52	2782.02	3507.59	1.10594	0.853244	1.07578	0.324154	0.573893	0.472627
Hv_array_12282	624.363	649.766	472.372	514.348	0.960905	0.726987	0.79159	0.774559	0.379325	0.265292
Hv_array_12284	13.5347	23.4622	17.9371	37.1073	0.576871	0.764509	1.58158	0.0503238	0.24845	0.000980671
Hv_array_12286	2104.22	1561.95	1754.47	1210.45	1.34717	1.12326	0.774964	0.028675	0.313692	0.225293
Hv_array_12288	54.7227	53.3252	61.9372	45.5022	1.02621	1.1615	0.853296	0.939841	0.829125	0.706856
Hv_array_1229	754.56	658.062	757.91	464.841	1.14664	1.15173	0.706378	0.634566	0.677273	0.446988
Hv_array_12292	800.724	1405.92	953.126	2039.33	0.569535	0.677936	1.45053	0.00917751	0.345207	0.0750612
Hv_array_12293	4102.28	3253.81	3342.57	4903.73	1.26076	1.02728	1.50707	0.108965	0.718505	0.00832537
Hv_array_12296	47.9773	49.6916	37.3207	20.5854	0.965501	0.751046	0.414263	0.845111	0.449745	0.0327572
Hv_array_12298	1182.03	1422.99	1500.58	2281.09	0.830666	1.05452	1.60302	0.228062	0.787552	0.0432487
Hv_array_12301	106.292	80.6608	79.8833	61.5499	1.31776	0.990361	0.763071	0.176062	0.973967	0.333113
Hv_array_12302	105.673	99.7808	96.4241	57.5142	1.05905	0.966359	0.576406	0.849057	0.928711	0.310745
Hv_array_12304	299.769	287.923	266.072	212.318	1.04114	0.924108	0.737415	0.842315	0.404534	0.0863617
Hv_array_12305	625.08	401.198	362.4	394.387	1.55803	0.903294	0.983022	0.076973	0.71091	0.893759
Hv_array_12307	196.785	201.634	217.713	215.708	0.975952	1.07974	1.0698	0.845922	0.56253	0.627996
Hv_array_12309	1746.3	1577.44	1418.41	1060.58	1.10704	0.899184	0.672341	0.473277	0.54019	0.0968979
Hv_array_12314	4230.94	3787.87	3962.35	4172.18	1.11697	1.04606	1.10146	0.161155	0.592928	0.449972
Hv_array_12315	219.633	242.499	187.641	272.416	0.905706	0.773778	1.12337	0.440001	0.240424	0.466291
Hv_array_12316	974.393	870.163	1094.46	1120.75	1.11978	1.25776	1.28797	0.44151	0.135501	0.338308
Hv_array_12318	589.655	675.447	722.946	565.208	0.872984	1.07032	0.836791	0.41691	0.636238	0.431328
Hv_array_1232	1878.42	2897.74	4288.34	3004.27	0.648237	1.47989	1.03676	0.000245066	0.432197	0.592711
Hv_array_12322	358.116	352.126	272.568	432.887	1.01701	0.774063	1.22935	0.878071	0.372233	0.0140841
Hv_array_12326	56.5821	51.4133	54.1642	77.9463	1.10053	1.0535	1.51607	0.460167	0.918499	0.173307
Hv_array_12332	244.561	227.073	229.009	130.778	1.07702	1.00853	0.575929	0.667436	0.817728	0.000190293
Hv_array_12335	67.8419	62.2074	80.6075	92.4257	1.09058	1.29579	1.48577	0.766998	0.400603	0.418923
Hv_array_12336	524.531	324.427	349.426	211.555	1.61679	1.07705	0.652086	0.00409462	0.591813	0.0271029
Hv_array_12337	467.521	475.881	417.694	389.557	0.982433	0.877727	0.818601	0.898377	0.586886	0.102509
Hv_array_12339	2392.69	2375.47	2320.59	1996.64	1.00725	0.976898	0.840524	0.958253	0.88827	0.182471
Hv_array_1234	7279.72	6883.04	6410.78	10079.1	1.05763	0.931389	1.46434	0.419774	0.335037	0.142243
Hv_array_12340	129.057	165.507	145.337	86.1209	0.77977	0.878136	0.520347	0.124885	0.484775	0.0162997
Hv_array_12342	311.77	364.236	338.786	561.852	0.855955	0.930128	1.54255	0.208315	0.62295	0.0620978
Hv_array_12346	1782.09	1894.91	1724.74	8305.46	0.940458	0.910195	4.38303	0.463123	0.677503	0.017635			up
Hv_array_12347	5.38446	33.1713	22.6162	16.0029	0.162323	0.681801	0.48243	0.0954148	0.404641	0.209602
Hv_array_12349	398.733	372.908	463.642	338.405	1.06925	1.24332	0.907477	0.684275	0.3901	0.324115
Hv_array_1235	7039.02	5922.34	8199.76	5464.49	1.18855	1.38455	0.92269	0.132433	0.391586	0.291451
Hv_array_12350	386.617	387.522	372.098	343.54	0.997664	0.960199	0.886505	0.990177	0.695914	0.372245
Hv_array_12353	37.5737	54.3487	47.8328	56.7393	0.691346	0.88011	1.04399	0.129844	0.764097	0.880289
Hv_array_12354	165.357	158.429	105.799	115.105	1.04373	0.667801	0.726542	0.846839	0.343089	0.0699844
Hv_array_12356	1445.89	1125.3	1432.68	2475.19	1.28489	1.27315	2.19958	0.018494	0.452733	0.0328753			up
Hv_array_12358	873.139	716.111	732.108	736.803	1.21928	1.02234	1.0289	0.132775	0.773188	0.762211
Hv_array_12359	5.82699	10.0333	14.0071	19.7092	0.580768	1.39607	1.96439	0.0359933	0.429928	0.0973553
Hv_array_1236	38985.1	31856.8	50869.2	30928.8	1.22376	1.59681	0.970872	0.177179	0.286048	0.881871
Hv_array_12363	32.449	60.9732	48.6127	47.8149	0.532184	0.79728	0.784195	0.00245746	0.384382	0.145706
Hv_array_12367	1203.39	1344.92	1003.17	2567.21	0.894767	0.745897	1.90881	0.231859	0.319592	0.0124137
Hv_array_12369	78.3622	75.1692	82.2765	94.8133	1.04248	1.09455	1.26133	0.746545	0.360229	0.0995546
Hv_array_12371	1100.67	933.201	709.211	1013.08	1.17946	0.759976	1.0856	0.00761166	0.440978	0.371772
Hv_array_12374	291.205	381.189	265.569	225.278	0.763939	0.696687	0.590987	0.158572	0.383756	0.0512152
Hv_array_1238	4485.6	3095.61	2495.52	1597.95	1.44902	0.806147	0.516199	0.0403279	0.469356	0.0303201			down
Hv_array_12380	402.923	376.104	370.439	289.391	1.07131	0.984937	0.769444	0.743721	0.915155	0.194232
Hv_array_12388	374.573	430.318	654.784	371.971	0.870456	1.52163	0.864409	0.223769	0.296551	0.164895
Hv_array_12390	4340.53	3614.17	3061.18	6983.23	1.20097	0.846993	1.93218	0.0994408	0.423006	0.00399407
Hv_array_12392	2122.29	1622.38	1360.72	1731.73	1.30814	0.83872	1.0674	0.0257156	0.55361	0.470835
Hv_array_12394	1609.84	1504.43	3195.47	901.291	1.07006	2.12404	0.599091	0.426104	0.337361	0.0304549
Hv_array_12397	22.0317	93.835	67.889	59.6162	0.234792	0.723493	0.63533	0.0422323	0.456018	0.209197	down
Hv_array_124	41974.6	38135.8	35430.3	37017.7	1.10066	0.929057	0.970682	0.553335	0.807418	0.88369
Hv_array_12401	311.192	341.569	263.443	264.858	0.911066	0.771272	0.775416	0.409815	0.420306	0.177007
Hv_array_12402	340.223	508.783	921.787	486.334	0.668699	1.81175	0.955877	0.0312191	0.441544	0.701972
Hv_array_12404	573.564	526.78	652.236	522.464	1.08881	1.23816	0.991807	0.390516	0.481167	0.931954
Hv_array_12409	26.5312	40.768	31.0109	17.0712	0.650786	0.760668	0.418741	0.325688	0.537982	0.142033
Hv_array_12410	34.1142	35.8906	31.7226	29.3583	0.950504	0.883867	0.817992	0.854666	0.751491	0.621031
Hv_array_12412	9.26366	10.8025	18.0257	4.52816	0.857545	1.66865	0.419176	0.694159	0.468005	0.151971
Hv_array_12418	33.7294	30.4264	27.3015	34.6358	1.10856	0.897298	1.13835	0.637887	0.655572	0.36785
Hv_array_12421	307.265	317.376	212.356	392.817	0.968144	0.6691	1.2377	0.726198	0.370525	0.117791
Hv_array_12425	26.0986	26.742	44.4898	28.9445	0.975941	1.66367	1.08236	0.937751	0.454592	0.862559
Hv_array_12428	57.2617	60.5192	40.1201	16.5194	0.946174	0.662931	0.272962	0.929591	0.484916	0.169047
Hv_array_12429	554.012	697.84	813.668	635.26	0.793896	1.16598	0.910324	0.0810321	0.485752	0.604772
Hv_array_12431	556.332	697.708	470.778	305.049	0.797372	0.67475	0.437216	0.152663	0.125232	0.010982			down
Hv_array_12436	12.8908	11.7411	8.76329	10.6235	1.09793	0.746379	0.904816	0.460569	0.243034	0.706281
Hv_array_12437	1829.72	1730.76	1461.52	1610.52	1.05718	0.844439	0.930529	0.206716	0.462071	0.167636
Hv_array_1244	2998.48	3065.5	2746.64	4948.84	0.978137	0.895984	1.61437	0.789252	0.487212	0.0513786
Hv_array_12442	43.9982	68.8182	63.9274	31.1645	0.63934	0.928932	0.452852	0.0410886	0.68045	0.00617584
Hv_array_12443	284.23	257.577	396.098	208.466	1.10348	1.53779	0.809334	0.77164	0.134578	0.675209
Hv_array_12444	1293.07	1189.58	1153.96	822.678	1.087	0.970056	0.691572	0.699349	0.935489	0.316166
Hv_array_12445	165.627	290.033	241.059	291.508	0.571064	0.831142	1.00509	0.0715386	0.560314	0.97842
Hv_array_12447	728.687	890.009	973.017	497.252	0.818742	1.09327	0.558705	0.271884	0.810052	0.0518163
Hv_array_12449	619.617	787.83	1019.91	271.348	0.786485	1.29458	0.344425	0.0884307	0.456243	0.00281728			down
Hv_array_12451	544.954	271.009	211.906	213.345	2.01084	0.781916	0.787224	0.0646697	0.41146	0.0538945	up
Hv_array_12453	837.933	823.009	732.126	750.836	1.01813	0.889573	0.912306	0.827047	0.219793	0.382251
Hv_array_12455	29.7309	32.9628	22.3819	16.4076	0.901953	0.679005	0.497761	0.59468	0.221965	0.0740525
Hv_array_12456	986.949	618.61	637.896	1978.88	1.59543	1.03118	3.19892	0.078636	0.895673	0.0110439			up
Hv_array_12458	462.839	448.595	618.562	535.678	1.03175	1.37889	1.19412	0.80198	0.479735	0.175511
Hv_array_12464	22.1204	16.6406	15.6984	18.4673	1.3293	0.943381	1.10977	0.386008	0.804414	0.709764
Hv_array_12465	49.7625	37.9745	29.5347	18.7303	1.31042	0.777752	0.493235	0.509436	0.427194	0.028719
Hv_array_12467	119.776	108.418	95.0113	75.2074	1.10477	0.876346	0.693683	0.505727	0.725648	0.0467279
Hv_array_12470	186.658	183.672	170.598	261.91	1.01626	0.92882	1.42597	0.92908	0.854915	0.211729
Hv_array_12471	53.3782	49.3616	107.125	20.6476	1.08137	2.1702	0.418292	0.768834	0.387656	0.125794
Hv_array_12473	170.981	152.625	201.899	117.631	1.12026	1.32284	0.770715	0.374294	0.424309	0.0884256
Hv_array_12476	141.205	173.657	115.167	111.742	0.813126	0.663187	0.643466	0.0295828	0.351859	0.0441433
Hv_array_12484	79.3026	65.2625	67.1869	73.4562	1.21513	1.02949	1.12555	0.334658	0.319997	0.551603
Hv_array_12488	97.3665	126.579	122.495	238.985	0.769213	0.967733	1.88802	0.0352651	0.814332	0.0614216			up
Hv_array_12495	496.854	640.559	637.062	584.138	0.775657	0.99454	0.911919	0.210171	0.984347	0.734667
Hv_array_12498	61.2527	84.4735	79.5347	38.9006	0.725111	0.941534	0.460506	0.345051	0.895004	0.13196
Hv_array_125	11039.4	8791.84	10361.8	8839.05	1.25565	1.17856	1.00537	0.0186323	0.450112	0.945837
Hv_array_1250	1484.83	2438.54	2944.82	2424	0.608901	1.20761	0.994035	0.035008	0.365617	0.969427
Hv_array_12502	2213.74	2303.18	2075.37	1488.1	0.961168	0.901089	0.646106	0.641635	0.660884	0.0026923
Hv_array_12504	1527.62	858.511	668.122	1250.7	1.77938	0.778233	1.45683	0.00280695	0.278522	0.093023
Hv_array_12505	541.281	424.421	340.422	534.695	1.27534	0.802087	1.25982	0.169517	0.517156	0.255541
Hv_array_12506	7927.34	6991.81	9770.72	6240.09	1.1338	1.39745	0.892485	0.268219	0.263127	0.380819
Hv_array_12507	57.4716	255.385	153.816	134.578	0.225039	0.60229	0.526961	0.200603	0.437465	0.370841
Hv_array_12508	713.335	488.105	380.785	456.863	1.46144	0.780128	0.935993	0.00268209	0.497093	0.323942
Hv_array_12510	1256.68	1001.07	1023.06	805.268	1.25534	1.02196	0.804407	0.0887552	0.935167	0.259983
Hv_array_12518	42.8248	33.8711	48.0274	42.5304	1.26435	1.41795	1.25566	0.525223	0.388645	0.726158
Hv_array_12521	6.83788	85.8625	58.8629	56.0947	0.0796376	0.685548	0.653308	0.0175248	0.317456	0.132129	down
Hv_array_12522	124.407	149.293	137.061	417.561	0.833311	0.918072	2.79693	0.239811	0.420287	0.0320729			up
Hv_array_12526	330.939	830.384	754.195	489.233	0.398537	0.908249	0.589165	0.00737623	0.325511	0.00869183	down
Hv_array_12527	4482.18	4674.9	6140.42	2550.89	0.958777	1.31349	0.545658	0.714512	0.471894	0.0226325
Hv_array_12529	646.14	621.192	877.856	431.636	1.04016	1.41318	0.694851	0.854357	0.284946	0.0626213
Hv_array_1253	2227.04	1786.85	2427.43	6024.76	1.24635	1.3585	3.37173	0.0859359	0.387263	0.000520864			up
Hv_array_12530	102.765	90.7236	64.7254	127.397	1.13273	0.713435	1.40423	0.532913	0.229289	0.0831232
Hv_array_12531	292.318	247.66	304.221	891.265	1.18032	1.22838	3.59874	0.403096	0.248134	0.0407262			up
Hv_array_12536	524.184	1031.25	1264.41	503.667	0.508299	1.2261	0.488404	0.00261521	0.50889	0.0130791
Hv_array_12543	15.9374	12.4355	15.052	11.4665	1.2816	1.2104	0.922076	0.373981	0.576804	0.789242
Hv_array_1255	709.82	781.014	662.447	731.998	0.908845	0.848188	0.937241	0.0897767	0.488205	0.637066
Hv_array_12552	888.005	986.783	980.96	1243.99	0.899899	0.994099	1.26065	0.701662	0.986404	0.340985
Hv_array_12554	35.9097	30.3484	27.4821	29.8176	1.18325	0.905555	0.982511	0.378258	0.777211	0.929635
Hv_array_12559	2336.12	1956.74	2234.39	3245.79	1.19388	1.14189	1.65877	0.213004	0.22777	0.0383302
Hv_array_1256	9472.72	10198.5	28211.8	10136.7	0.928838	2.76628	0.993947	0.330158	0.412706	0.940747
Hv_array_12561	614.884	577.994	443.681	543.63	1.06382	0.767622	0.940547	0.186508	0.416878	0.27532
Hv_array_12565	2497.26	3061.38	2763.11	1239.77	0.815729	0.90257	0.404971	0.17495	0.468338	0.00472557			down
Hv_array_12566	355.063	296.812	431.72	302.707	1.19625	1.45452	1.01986	0.00407845	0.313241	0.761647
Hv_array_12569	601.41	847.495	528.346	358.167	0.709633	0.623421	0.422618	0.226959	0.0163601	0.00313246			down
Hv_array_12570	24.3152	28.4468	20.491	45.4229	0.854759	0.720326	1.59677	0.392987	0.240777	0.0507916
Hv_array_12573	1345.33	1571.04	1502.68	928.255	0.856333	0.956491	0.590855	0.0855152	0.527802	0.00425962
Hv_array_12574	51.5885	66.9246	51.5392	65.0809	0.770845	0.770109	0.972451	0.154892	0.475313	0.925859
Hv_array_12575	37.178	80.9174	60.7632	47.4828	0.459457	0.750929	0.586806	0.00826163	0.0198719	0.0620521	down		down
Hv_array_12576	876.707	842.935	1051.78	1475.08	1.04007	1.24776	1.74993	0.575169	0.477745	0.00224064
Hv_array_12577	376.078	328.847	334.26	662.493	1.14363	1.01646	2.01459	0.264277	0.86433	0.000761198
Hv_array_12580	34.5167	31.6431	50.4681	40.1565	1.09081	1.59491	1.26904	0.807022	0.306256	0.671157
Hv_array_12587	2339.42	3127.85	2412.72	1385.26	0.747933	0.771366	0.442881	0.0137047	0.04414	0.0065876			down
Hv_array_12588	950.512	1518.55	1201.64	582.816	0.625935	0.79131	0.383798	0.0246292	0.107551	0.0107717			down
Hv_array_1259	1257.3	1134.92	1282.9	541.049	1.10784	1.13039	0.476731	0.736582	0.743414	0.120511
Hv_array_12592	589.122	1545.33	1010.36	1096.92	0.381227	0.653813	0.709831	0.00905314	0.383772	0.090642	down
Hv_array_12596	672.992	651.255	589.973	1966.36	1.03338	0.905903	3.01934	0.705145	0.4477	0.00833718			up
Hv_array_12597	259.445	336.934	333.95	355.69	0.770017	0.991146	1.05567	0.0575613	0.972339	0.67712
Hv_array_12599	499.715	570.776	589.232	201.71	0.8755	1.03233	0.353396	0.613717	0.891653	0.0666673			down
Hv_array_126	825.708	763.828	662.814	572.41	1.08101	0.867754	0.749397	0.705833	0.555015	0.282573
Hv_array_12600	369.066	446.701	544.679	565.791	0.826204	1.21934	1.2666	0.114367	0.421006	0.332012
Hv_array_12602	299.866	188.56	182.794	165.291	1.5903	0.969422	0.876595	0.0511653	0.821109	0.560593
Hv_array_12603	543.187	706.443	643.244	1477.2	0.768904	0.910539	2.09104	0.00344499	0.121481	0.000412419			up
Hv_array_12604	102.544	104.489	96.6512	86.6434	0.981386	0.924985	0.829207	0.483526	0.441394	0.00110251
Hv_array_12605	655.299	744.033	702.183	672.354	0.880739	0.943753	0.903662	0.234439	0.762156	0.252369
Hv_array_12608	2826.05	2668.6	3135.48	3146.33	1.059	1.17496	1.17902	0.179417	0.435761	0.308635
Hv_array_12610	39.1351	53.2903	75.2942	50.2258	0.734375	1.41291	0.942494	0.0697698	0.448027	0.532092
Hv_array_12612	42.8038	45.1292	34.6418	46.6901	0.948474	0.767615	1.03459	0.394019	0.446674	0.668327
Hv_array_12616	1022.16	1080.66	947.017	566.944	0.945866	0.87633	0.524626	0.660037	0.355374	0.0106633
Hv_array_12617	2450.64	3174.02	2537.3	3895.47	0.772093	0.799395	1.2273	0.00804008	0.329428	0.104873
Hv_array_12618	729.828	657.874	607.224	499.662	1.10937	0.92301	0.75951	0.61126	0.703893	0.269023
Hv_array_12619	182.264	202.901	228.146	462.78	0.898289	1.12442	2.28081	0.105442	0.562738	0.0131725
Hv_array_12625	148.719	157.557	139.102	114.914	0.943902	0.882864	0.729348	0.395217	0.517704	0.00320734
Hv_array_12629	4001.28	4557.53	3346.03	1845.8	0.877949	0.734177	0.404999	0.365863	0.273771	0.0124375			down
Hv_array_1263	141.179	133.039	134.649	145.096	1.06119	1.0121	1.09063	0.783567	0.832123	0.494743
Hv_array_12631	1375.49	1048.15	881.579	1770.67	1.31231	0.841085	1.68934	0.0308322	0.461744	0.00262686
Hv_array_12634	302.302	281.663	236.439	272.909	1.07328	0.839441	0.968919	0.706016	0.407404	0.850896
Hv_array_12637	1365.28	1353.6	1454.76	2033.93	1.00863	1.07473	1.5026	0.923229	0.56435	0.0248718
Hv_array_1264	7070.14	6972.31	5726.11	10026.9	1.01403	0.821264	1.4381	0.897516	0.345061	0.142498
Hv_array_12640	2673.05	1847.82	2434.33	2148.67	1.44659	1.31741	1.16281	0.0194132	0.0730527	0.200709
Hv_array_12641	12899.7	11369.8	14739.8	14504.7	1.13456	1.2964	1.27572	0.377534	0.344375	0.188606
Hv_array_12643	1149.84	1398.55	1995.64	1175.39	0.822163	1.42693	0.84043	0.186962	0.408646	0.410277
Hv_array_12645	335.539	412.111	290.187	767.137	0.814197	0.704147	1.86148	0.0437424	0.307007	0.0176656
Hv_array_12649	93.8829	29.0459	36.0371	10.6905	3.23222	1.24069	0.368056	0.069497	0.577641	0.0492948	up
Hv_array_1265	48563.2	45691.7	72394.6	41808.8	1.06285	1.58442	0.91502	0.521092	0.434765	0.429691
Hv_array_12652	273.224	408.767	453.248	251.484	0.668409	1.10882	0.615225	0.0298803	0.691127	0.0196276
Hv_array_12655	1309.39	1503.24	1587.11	2914.45	0.871043	1.05579	1.93878	0.257827	0.641408	0.0358405
Hv_array_12656	2572.7	2250.14	1843.81	1720.31	1.14335	0.819421	0.764536	0.471049	0.603124	0.429375
Hv_array_1266	952.661	787.137	1600.37	1480.76	1.21029	2.03315	1.8812	0.385608	0.437902	0.0385684			up
Hv_array_12661	22.8048	30.3601	32.6293	26.9788	0.751142	1.07474	0.888627	0.337296	0.759722	0.638297
Hv_array_12663	128.275	188.136	266.302	148.212	0.681823	1.41548	0.78779	0.308431	0.449287	0.562631
Hv_array_12667	168.339	124.141	149.979	236.49	1.35603	1.20813	1.90501	0.449871	0.533864	0.434431
Hv_array_12668	319.783	283.02	271.054	140.469	1.12989	0.957721	0.496321	0.486051	0.848128	0.02995
Hv_array_12669	8.60116	17.7657	19.7115	21.0152	0.484145	1.10953	1.18291	0.05469	0.754069	0.322762
Hv_array_12679	378.111	438.925	388.036	529.648	0.861447	0.88406	1.20669	0.542159	0.691843	0.601877
Hv_array_12681	255.462	113.868	193.272	93.9895	2.2435	1.69734	0.825428	0.0224556	0.416126	0.636578	up
Hv_array_12682	44.6898	43.1842	35.9209	29.2764	1.03486	0.831808	0.677943	0.808911	0.55245	0.0984157
Hv_array_12684	71.6143	90.4535	52.7299	325.691	0.791725	0.582951	3.60065	0.292008	0.0834967	0.000375076			up
Hv_array_12685	481.918	428.239	436.434	1240.88	1.12535	1.01913	2.89763	0.399046	0.910543	0.0685644			up
Hv_array_12686	44.9531	177.757	204.077	127.645	0.252891	1.14806	0.718089	0.000621584	0.655056	0.00787929	down
Hv_array_1269	3018.15	2892.09	3040.06	3767.87	1.04359	1.05116	1.30282	0.715176	0.679259	0.231855
Hv_array_12690	654.224	732.321	781.281	974.908	0.893356	1.06686	1.33126	0.604529	0.68712	0.505234
Hv_array_12692	103.461	112.77	87.5299	96.8269	0.917454	0.776183	0.858625	0.241332	0.456939	0.179099
Hv_array_12693	219.988	240.666	226.15	215.726	0.91408	0.939685	0.89637	0.76458	0.854241	0.775479
Hv_array_12696	462.448	489.568	535.103	1288.85	0.944605	1.09301	2.63263	0.688381	0.516715	0.0256837			up
Hv_array_12697	811.423	765.628	636.978	998.323	1.05981	0.831968	1.30393	0.621891	0.383621	0.101529
Hv_array_12698	232.286	210.758	288.834	337.603	1.10214	1.37045	1.60185	0.526194	0.415783	0.107604
Hv_array_127	5505.51	5372.61	5846.89	3611.59	1.02474	1.08828	0.672223	0.865556	0.479926	0.0102697
Hv_array_1270	826.424	960.443	706.609	1192.66	0.860462	0.735712	1.24178	0.310957	0.334814	0.111679
Hv_array_12701	489.944	427.236	351.453	177.487	1.14678	0.82262	0.41543	0.641158	0.651121	0.111389
Hv_array_12702	15.6345	16.8669	18.1811	25.4276	0.926936	1.07792	1.50755	0.747188	0.662418	0.365121
Hv_array_12705	334.37	308.409	227.404	319.6	1.08418	0.737348	1.03629	0.552085	0.525579	0.692811
Hv_array_12707	249.014	257.417	188.523	395.538	0.967354	0.732362	1.53656	0.797511	0.335638	0.0700731
Hv_array_12708	63.6119	103.884	84.6638	97.9591	0.612333	0.81498	0.942962	0.199959	0.629958	0.875927
Hv_array_12715	123.104	107.685	62.7893	211.615	1.14319	0.583082	1.96513	0.180923	0.221016	0.0118792
Hv_array_12718	1778.88	1358.18	1285.27	1442.59	1.30975	0.946318	1.06215	0.100499	0.844847	0.750114
Hv_array_12722	1701.31	1458.81	1160.67	1564.25	1.16624	0.795627	1.07228	0.191527	0.467545	0.499704
Hv_array_12724	237.339	260.083	321.062	82.9555	0.912552	1.23446	0.318958	0.823831	0.45903	0.0949784			down
Hv_array_12725	169.639	186.961	194.384	118.815	0.907349	1.0397	0.635503	0.544814	0.842137	0.0725749
Hv_array_12728	2448.77	2606.23	2721.26	2116.97	0.939582	1.04414	0.812273	0.474623	0.697233	0.0919894
Hv_array_12729	368.626	415.037	314.403	526.708	0.888177	0.757531	1.26906	0.495687	0.423912	0.0930167
Hv_array_1273	6851.88	5815.44	6292.21	4043.22	1.17822	1.08198	0.695255	0.376086	0.657572	0.214878
Hv_array_12735	642.302	774.996	671.857	358.285	0.828782	0.866918	0.462305	0.445016	0.354619	0.0236136
Hv_array_12736	2932.64	2639.51	2924.07	2473.55	1.11105	1.10781	0.937124	0.261727	0.441676	0.342061
Hv_array_12737	1594.02	1466.32	1989.71	925.431	1.08709	1.35694	0.631124	0.703968	0.193758	0.194177
Hv_array_1274	1428.03	1264.94	1595.11	1912.11	1.12894	1.26102	1.51163	0.313418	0.429015	0.0355334
Hv_array_12740	222.99	135.584	136.228	158.806	1.64466	1.00475	1.17127	0.0589746	0.983524	0.447794
Hv_array_12741	140.249	138.047	163.421	455.776	1.01595	1.1838	3.30159	0.904463	0.434397	0.00011289			up
Hv_array_12744	160.433	185.855	221.513	152.245	0.863217	1.19186	0.819161	0.516926	0.155991	0.490667
Hv_array_12746	7.17151	11.8759	14.9397	7.30203	0.603873	1.25799	0.614863	0.262136	0.448853	0.281165
Hv_array_12748	296.871	274.772	323.22	477.864	1.08043	1.17632	1.73913	0.582062	0.472192	0.00743342
Hv_array_12749	179.364	920.397	1162.92	600.519	0.194877	1.2635	0.652457	0.0182455	0.666287	0.0754577	down
Hv_array_12757	135.424	130.614	90.2459	120.648	1.03683	0.690936	0.923698	0.726413	0.395883	0.532902
Hv_array_12761	59.1431	79.6417	58.8189	69.5251	0.742614	0.738544	0.872973	0.1603	0.435766	0.319602
Hv_array_12763	94.1557	111.724	103.708	108.567	0.842751	0.928248	0.971739	0.474749	0.831865	0.879978
Hv_array_12765	1152.04	1277.41	1638.36	499.891	0.901856	1.28256	0.391331	0.436366	0.574577	0.00201695			down
Hv_array_12768	119.705	155.42	180.11	383.763	0.770203	1.15886	2.4692	0.0169017	0.48041	0.00872899			up
Hv_array_12771	62.4814	77.1805	77.5797	82.8771	0.809549	1.00517	1.07381	0.449129	0.985098	0.893235
Hv_array_12773	99.5057	99.568	84.0346	59.2683	0.999375	0.843992	0.595254	0.997424	0.497143	0.13915
Hv_array_12774	647.909	673.221	614.765	560.355	0.962401	0.91317	0.83235	0.8257	0.70411	0.407151
Hv_array_12775	550.938	644.74	634.64	923.859	0.854511	0.984335	1.43292	0.447728	0.892695	0.146411
Hv_array_12776	4.12695	8.6498	8.38373	8.06555	0.477116	0.96924	0.932455	0.0250766	0.930205	0.907048
Hv_array_12778	2038.85	1445.61	1652.28	1427.36	1.41037	1.14296	0.987373	0.172887	0.382174	0.942519
Hv_array_12779	103.31	106.608	85.4314	65.7592	0.969064	0.801357	0.61683	0.848601	0.277349	0.0835796
Hv_array_12780	17.6544	17.3305	16.8559	15.6469	1.01869	0.972615	0.902855	0.886912	0.916023	0.344276
Hv_array_12781	907.933	1054.85	1101	1788.03	0.860721	1.04375	1.69506	0.184288	0.858769	0.074161
Hv_array_12782	976.539	982.992	856.995	444.334	0.993435	0.871823	0.452022	0.983556	0.76169	0.171548
Hv_array_12784	20.5677	28.7764	21.8642	9.16347	0.71474	0.759796	0.318437	0.351051	0.46731	0.0787381
Hv_array_12785	89.3377	97.3778	81.9787	109.761	0.917434	0.841862	1.12716	0.661883	0.41136	0.556307
Hv_array_12793	474.492	402.021	471.16	192.967	1.18027	1.17198	0.479993	0.139903	0.295199	0.0608083
Hv_array_12794	700.602	827.871	679.35	1752.85	0.84627	0.820599	2.11729	0.193878	0.102257	0.0938593			up
Hv_array_12795	1082.57	1353.6	1559.71	812.25	0.799765	1.15226	0.600064	0.202542	0.306399	0.0436188
Hv_array_12797	102.927	160.448	184.609	222.744	0.641495	1.15058	1.38826	0.00386614	0.436163	0.00767438
Hv_array_12799	90.1174	92.9245	139.861	200.566	0.969792	1.50511	2.15837	0.732957	0.406955	0.000883957			up
Hv_array_12802	1016.68	1014.31	765.972	1202.86	1.00233	0.755162	1.18589	0.979601	0.330881	0.194727
Hv_array_12813	121.952	137.89	107.948	97.7717	0.88442	0.782857	0.709057	0.270621	0.446671	0.0213663
Hv_array_12815	160.957	153.357	97.1902	164.91	1.04956	0.63375	1.07533	0.834451	0.273415	0.722776
Hv_array_12816	155.837	163.625	186.978	150.048	0.952402	1.14272	0.917023	0.842439	0.202898	0.677289
Hv_array_12817	230.786	228.947	204.719	328.678	1.00803	0.894177	1.43561	0.953047	0.245159	0.0658265
Hv_array_12819	50.3153	56.3217	36.075	49.3853	0.893355	0.640517	0.876843	0.460953	0.246933	0.419917
Hv_array_12821	27.7732	20.0768	16.5031	13.7619	1.38335	0.821997	0.685461	0.258571	0.42706	0.232704
Hv_array_12822	442.097	510.491	317.673	687.911	0.866022	0.622288	1.34755	0.413118	0.314912	0.0968324
Hv_array_12827	203.161	555.63	434.62	401.972	0.365641	0.78221	0.723453	0.0414841	0.260502	0.167983	down
Hv_array_12830	495.08	527.674	756.591	391.629	0.938232	1.43382	0.74218	0.549829	0.406464	0.0239076
Hv_array_12832	123.671	117.768	93.2393	194.207	1.05013	0.791721	1.64907	0.805212	0.15589	0.0391792
Hv_array_12834	230.263	252.738	322.336	313.847	0.911073	1.27537	1.24179	0.208365	0.127291	0.0856761
Hv_array_12842	220.048	252.548	367.293	92.6383	0.87131	1.45435	0.366815	0.485376	0.330297	0.0375133			down
Hv_array_12843	123.101	134.298	124.177	112.062	0.916626	0.924641	0.834425	0.594917	0.687728	0.212536
Hv_array_12845	2201.22	1750.87	2368.16	1254.48	1.25721	1.35256	0.716492	0.338022	0.376577	0.23644
Hv_array_12848	92.9725	83.5927	66.186	95.1955	1.11221	0.791768	1.1388	0.510882	0.59671	0.306787
Hv_array_1285	655.587	616.855	484.071	699.101	1.06279	0.78474	1.13333	0.751859	0.485429	0.480814
Hv_array_12850	671.449	682.761	568.452	700.957	0.983431	0.832577	1.02665	0.901555	0.479994	0.87686
Hv_array_12851	48.2675	122.839	184.232	150.608	0.392933	1.49978	1.22606	0.00660893	0.439159	0.100109	down
Hv_array_12854	288.18	355.983	440.667	2131.73	0.809533	1.23789	5.9883	0.34965	0.399187	0.00794134			up
Hv_array_12861	52.3512	17.1263	27.1682	7.99498	3.05676	1.58634	0.466823	0.145603	0.367364	0.337329
Hv_array_12862	47.4421	42.9147	50.8954	46.1226	1.1055	1.18597	1.07475	0.739724	0.441594	0.732052
Hv_array_12863	34.2945	35.2474	45.7342	25.2508	0.972964	1.29752	0.716388	0.923102	0.466091	0.473629
Hv_array_12864	14.6249	39.7068	44.3487	18.1428	0.368323	1.1169	0.45692	0.000566601	0.23434	0.0147048
Hv_array_12865	63.8795	70.2385	53.0379	12.2978	0.909465	0.755111	0.175086	0.834712	0.567075	0.0605964			down
Hv_array_12868	114.362	129.476	196.642	131.939	0.883267	1.51875	1.01902	0.654603	0.34394	0.967837
Hv_array_12873	566.88	590.397	589.931	662.601	0.960168	0.99921	1.1223	0.447928	0.988918	0.282709
Hv_array_12877	135.773	147.105	114.336	74.2347	0.922964	0.777237	0.504637	0.483792	0.114815	0.0133392
Hv_array_1288	1685.26	1539.89	1923.98	1672.49	1.0944	1.24943	1.08611	0.631297	0.616334	0.517155
Hv_array_12880	1103.89	808.574	964.78	570.854	1.36523	1.19319	0.706001	0.154101	0.422996	0.343258
Hv_array_12883	15.4865	6.46279	10.6561	4.26815	2.39627	1.64885	0.660419	0.242781	0.132362	0.350685
Hv_array_12890	237.441	187.502	227.784	171.271	1.26634	1.21483	0.913434	0.0958204	0.185302	0.72009
Hv_array_12892	100.976	93.6451	74.8172	196.888	1.07829	0.798943	2.10249	0.799569	0.565726	0.203304
Hv_array_12893	719.714	3441.19	3095.25	1733.71	0.209147	0.89947	0.503813	0.000229555	0.166395	0.00120519	down
Hv_array_12899	74.4887	193.995	142.765	140.868	0.383972	0.735918	0.726142	0.0032063	0.3848	0.0422011	down
Hv_array_12900	137.736	100.902	89.4653	58.1474	1.36504	0.886651	0.576273	0.126882	0.712725	0.02968
Hv_array_12902	5.32206	4.2735	7.69357	7.11319	1.24536	1.8003	1.66449	0.12619	0.256781	0.216307
Hv_array_12903	213.302	285.59	205.97	170.935	0.746883	0.72121	0.598535	0.0763218	0.298682	0.0162492
Hv_array_12905	721.509	772.533	574.836	1056.61	0.933952	0.744092	1.36772	0.465098	0.249247	0.0254547
Hv_array_1291	1256.6	1379.68	1218.59	936.972	0.910787	0.883241	0.679122	0.410551	0.526798	0.0302304
Hv_array_12910	1399.37	1123.88	1167.15	1472.64	1.24512	1.03849	1.31031	0.198142	0.660742	0.150004
Hv_array_12912	720.625	827.125	900.012	836.197	0.871241	1.08812	1.01097	0.24711	0.591503	0.888353
Hv_array_12917	34.8448	58.654	36.785	67.6044	0.594074	0.627153	1.1526	0.0314973	0.241839	0.400668
Hv_array_12921	240.519	238.856	242.434	295.527	1.00696	1.01498	1.23726	0.945081	0.894448	0.413719
Hv_array_12924	1504.14	1545.08	1765.55	1819.67	0.973501	1.14269	1.17772	0.716671	0.316836	0.0439346
Hv_array_12926	188.21	228.244	180.314	367.565	0.824601	0.790004	1.6104	0.363098	0.478232	0.0432484
Hv_array_12930	103.395	66.5002	76.9507	55.7344	1.55481	1.15715	0.838108	0.118013	0.604489	0.574609
Hv_array_12932	420.815	302.077	244.365	172.172	1.39307	0.808952	0.569963	0.152391	0.472002	0.133924
Hv_array_12933	60.7497	46.0996	62.3344	37.8188	1.31779	1.35217	0.820371	0.0582504	0.44201	0.100246
Hv_array_12935	389.385	429.856	460.289	448.8	0.905848	1.0708	1.04407	0.451247	0.675925	0.689689
Hv_array_12936	4023.99	4470.24	9218.23	10397	0.900171	2.06213	2.32583	0.141731	0.446685	0.0115525			up
Hv_array_12939	224.715	265.786	209.668	216.335	0.845475	0.788861	0.813945	0.218794	0.285341	0.313208
Hv_array_1294	2219.4	2545.76	2066.96	2702.89	0.871802	0.811921	1.06172	0.240588	0.389854	0.617441
Hv_array_12940	87.7383	90.4805	105.48	69.7723	0.969693	1.16578	0.77113	0.940271	0.673265	0.688458
Hv_array_12941	1835.5	1838.58	1487.31	1004.83	0.99832	0.808944	0.546522	0.984552	0.456142	0.00348947
Hv_array_12942	180.517	162.525	139.069	199.358	1.1107	0.855678	1.22663	0.324686	0.621037	0.168141
Hv_array_12948	69.8231	62.7614	53.8597	41.9986	1.11252	0.858166	0.669178	0.606516	0.50983	0.195207
Hv_array_12955	126.334	237.036	275.66	163.654	0.532974	1.16294	0.69042	0.0446594	0.502118	0.271514
Hv_array_12956	532.351	680.68	599.284	375.063	0.782086	0.88042	0.551012	0.0283709	0.0718842	0.00220904
Hv_array_1296	9161.19	8274.46	9528.61	4830.14	1.10717	1.15157	0.583741	0.384866	0.55747	0.0126035
Hv_array_12964	182.136	141.503	97.0599	81.8385	1.28715	0.685919	0.57835	0.265115	0.339751	0.0298363
Hv_array_12965	181.459	193.039	148.578	140.358	0.940012	0.769679	0.727095	0.697464	0.211414	0.319561
Hv_array_12969	683.688	583.509	970.478	1134.77	1.17168	1.66318	1.94473	0.0560545	0.33122	0.0161507
Hv_array_12972	702.788	534.252	701.327	488.284	1.31546	1.31273	0.913959	0.116352	0.454381	0.684349
Hv_array_12974	72.2784	79.7912	61.1317	87.069	0.905844	0.766145	1.09121	0.590746	0.422137	0.0129933
Hv_array_12982	9.46916	71.8706	130.452	74.3993	0.131753	1.81509	1.03518	0.0411997	0.318074	0.940564	down
Hv_array_12984	56.0621	64.8173	47.7844	68.8113	0.864926	0.737217	1.06162	0.357656	0.350249	0.756429
Hv_array_12985	3044.92	2842.66	2864.6	3151.3	1.07115	1.00772	1.10857	0.712899	0.960915	0.529443
Hv_array_12986	1272.07	1818.36	1274.31	1847.03	0.699572	0.700804	1.01577	0.0512699	0.0408516	0.863805
Hv_array_12991	31.9092	33.7213	26.2203	24.7291	0.946262	0.777558	0.733336	0.807942	0.447253	0.393999
Hv_array_12993	25.5988	25.9487	23.2772	20.312	0.986514	0.897046	0.782773	0.745028	0.549927	0.419495
Hv_array_12995	1244.14	997.615	980.851	1961.83	1.24711	0.983196	1.96652	0.216391	0.895586	0.0133291			up
Hv_array_12996	177.407	154.912	132.565	311.845	1.14521	0.855744	2.01304	0.487435	0.624317	0.0111534			up
Hv_array_13000	96.062	107.701	96.7886	69.6355	0.89193	0.898676	0.646561	0.733248	0.837446	0.316873
Hv_array_13003	380.292	386.363	339.57	730.455	0.984285	0.878889	1.89059	0.909912	0.37772	0.0180701
Hv_array_13004	17.3026	14.9908	15.8502	14.2636	1.15422	1.05733	0.951492	0.623794	0.853225	0.913107
Hv_array_13006	48.4995	49.9211	62.625	22.9078	0.971522	1.25448	0.458879	0.786596	0.268257	0.016265
Hv_array_13012	17.3497	23.9191	25.6938	20.5068	0.725348	1.0742	0.85734	0.424671	0.836091	0.557627
Hv_array_13016	54.7779	58.0049	53.1311	50.962	0.944366	0.915975	0.878581	0.681216	0.720941	0.497845
Hv_array_13017	33.8329	38.0168	26.142	29.5978	0.889946	0.687642	0.778545	0.595376	0.264925	0.0780801
Hv_array_13018	1021.74	1081.14	1232.56	845.661	0.945055	1.14005	0.782192	0.75937	0.214589	0.312202
Hv_array_13020	4.53059	2.80956	6.41741	3.29714	1.61256	2.28414	1.17354	0.0468546	0.378139	0.445981
Hv_array_13024	419.94	375.558	388.129	437.233	1.11818	1.03347	1.16422	0.414651	0.880986	0.139427
Hv_array_1303	1915.2	1892.63	1718.58	2519.67	1.01192	0.908039	1.3313	0.947053	0.663068	0.183556
Hv_array_13030	271.963	246.947	201.893	157.437	1.1013	0.817557	0.637535	0.725538	0.469788	0.162762
Hv_array_13035	124.141	158.007	170.143	277.746	0.785669	1.0768	1.75781	0.0631333	0.618549	0.0419255
Hv_array_13037	1127.2	1080.65	996.824	962.751	1.04307	0.922426	0.890896	0.860204	0.713516	0.710477
Hv_array_13038	265.482	260.842	278.166	164.845	1.01779	1.06642	0.631971	0.9495	0.662054	0.0941279
Hv_array_13041	2859.38	3173.82	3021.88	2377.81	0.900929	0.952129	0.749195	0.563788	0.84838	0.219841
Hv_array_13042	1237.77	1048.48	1559.33	831.803	1.18054	1.48723	0.793343	0.522927	0.0769228	0.44643
Hv_array_13043	171.971	160.484	172.726	166.5	1.07157	1.07628	1.03749	0.839278	0.870329	0.951741
Hv_array_13044	41.5318	75.186	34.6138	30.8473	0.552388	0.460375	0.410281	0.25785	0.20095	0.163733
Hv_array_13047	310.946	344.299	399.065	380.828	0.903128	1.15906	1.1061	0.738543	0.59401	0.826604
Hv_array_13049	4.15281	4.85866	5.6301	31.9638	0.854724	1.15878	6.57874	0.75653	0.830336	0.312471
Hv_array_1305	75.9628	47.018	37.419	12.9084	1.61561	0.795844	0.274542	0.461217	0.656045	0.128907
Hv_array_13050	87.6678	89.1605	64.2542	92.8362	0.983258	0.720658	1.04123	0.888961	0.452878	0.648413
Hv_array_13058	48.646	45.441	31.9949	40.8727	1.07053	0.704099	0.899467	0.492271	0.352882	0.437327
Hv_array_1306	3803.13	9984.36	11611.3	7770.4	0.380909	1.16295	0.778257	0.00177691	0.534326	0.0974353	down
Hv_array_13069	17.2988	17.0462	18.3978	5.10351	1.01482	1.07929	0.299393	0.97899	0.869873	0.214948
Hv_array_1307	37.6247	50.2541	44.8453	39.4011	0.748689	0.892372	0.784037	0.521248	0.82756	0.661844
Hv_array_13079	950.558	1162.64	795.806	642.385	0.817587	0.684483	0.552523	0.0493307	0.148629	0.0104198
Hv_array_13082	205.293	215.727	220.427	257.511	0.951636	1.02179	1.19369	0.745001	0.902586	0.21231
Hv_array_13087	128.569	114.584	304.842	91.0998	1.12206	2.66043	0.79505	0.0398349	0.468137	0.219236
Hv_array_13091	9.52004	23.9351	67.2237	11.7314	0.397743	2.80858	0.490134	0.162653	0.325546	0.206718
Hv_array_13096	63.5042	83.2873	66.1629	47.6457	0.762472	0.794394	0.572065	0.422627	0.609319	0.209753
Hv_array_13099	6.46802	4.74201	9.30603	3.55238	1.36398	1.96246	0.74913	0.345851	0.228194	0.446659
Hv_array_1310	2705.73	2418.51	3638.99	2355.52	1.11876	1.50464	0.973954	0.572043	0.0921123	0.937964
Hv_array_13105	195.586	252.915	310.363	151.816	0.773328	1.22714	0.600267	0.0155468	0.547229	0.00229852
Hv_array_13107	558.21	400.015	469.737	315.163	1.39547	1.1743	0.787878	0.0703265	0.514799	0.229932
Hv_array_13112	812.996	761.94	750.374	838.67	1.06701	0.984821	1.1007	0.711036	0.944012	0.656635
Hv_array_13116	277.192	434.27	266.799	259.403	0.638293	0.614361	0.59733	0.0562826	0.149439	0.0236114
Hv_array_13118	52.2906	53.2091	56.1561	59.54	0.982739	1.05539	1.11898	0.893495	0.825096	0.812216
Hv_array_13119	75.6647	65.9641	45.7842	69.3935	1.14706	0.694078	1.05199	0.505943	0.276149	0.785113
Hv_array_13120	394.64	307.006	382.347	298.153	1.28545	1.2454	0.971162	0.108206	0.118334	0.858678
Hv_array_13126	115.769	96.537	83.5646	59.7107	1.19922	0.865623	0.618527	0.46178	0.731595	0.092251
Hv_array_13127	488.76	414.995	611.879	423.387	1.17775	1.47442	1.02022	0.0674355	0.383782	0.859141
Hv_array_13130	275.728	281.294	276.776	249.531	0.980215	0.98394	0.887083	0.85518	0.915579	0.299692
Hv_array_13131	204.643	227.622	224.933	1054.53	0.899045	0.988187	4.6328	0.140461	0.85383	0.00935933			up
Hv_array_13138	32.8172	45.6991	42.8202	11.1833	0.718114	0.937002	0.244715	0.331574	0.796351	0.0549677
Hv_array_13140	159.765	148.824	159.685	101.47	1.07351	1.07298	0.68181	0.182309	0.756267	0.0293146
Hv_array_13145	206.787	219.816	204.762	177.315	0.940726	0.931516	0.806652	0.772763	0.828237	0.502593
Hv_array_1315	2515.25	2611.91	2247.81	2574.12	0.962991	0.860602	0.985532	0.801607	0.538262	0.943255
Hv_array_13150	704.063	522.326	329.201	217.806	1.34794	0.630259	0.416994	0.144395	0.197584	0.00197685			down
Hv_array_13151	113.99	119.733	96.6628	79.6564	0.952037	0.80732	0.665284	0.877123	0.477258	0.327419
Hv_array_13152	37.922	25.4591	34.3121	14.2201	1.48953	1.34773	0.558547	0.354556	0.384701	0.321199
Hv_array_13153	115.462	126.988	106.381	97.0494	0.909233	0.837723	0.76424	0.739114	0.613055	0.515604
Hv_array_13157	108.133	145.521	116.202	172.933	0.743074	0.798528	1.18837	0.021165	0.544902	0.0242715
Hv_array_13158	517.788	586.261	532.117	546.695	0.883204	0.907646	0.932511	0.500248	0.690418	0.459607
Hv_array_13159	331.256	282.523	253.325	185.528	1.17249	0.896653	0.656684	0.111614	0.209326	0.0184441
Hv_array_13161	311.541	232.082	165.724	271.141	1.34238	0.714075	1.1683	0.189767	0.41994	0.275334
Hv_array_13162	150.777	112.575	186.38	147.02	1.33934	1.6556	1.30596	0.237738	0.366768	0.0497211
Hv_array_13164	589.01	626.146	494.425	704.214	0.94069	0.789632	1.12468	0.483675	0.455772	0.236964
Hv_array_13166	114.719	82.8149	154.46	82.7006	1.38525	1.86513	0.99862	0.388771	0.395947	0.996673
Hv_array_1317	2770.82	2514.11	3065.11	1933.63	1.10211	1.21916	0.76911	0.492992	0.209117	0.280057
Hv_array_13172	104.993	173.76	155.06	161.688	0.604241	0.892377	0.930525	0.0783257	0.693988	0.685731
Hv_array_13173	315.927	377.137	324.991	196.146	0.837696	0.861732	0.520091	0.0941623	0.389313	0.00888082
Hv_array_13175	991.527	811.466	565.467	476.609	1.2219	0.696846	0.587343	0.163818	0.298125	0.0305346
Hv_array_13180	14.0597	18.6863	108.31	13.902	0.752409	5.79625	0.743968	0.0171009	0.446213	0.263148
Hv_array_13181	1205.46	872.264	777.3	824.889	1.38199	0.891129	0.945688	0.217648	0.668857	0.809258
Hv_array_13183	424.435	428.223	385.242	615.727	0.991152	0.899628	1.43786	0.969871	0.535217	0.0748374
Hv_array_13186	4.42768	6.47503	10.7177	3.39197	0.683808	1.65524	0.523853	0.3345	0.563503	0.195734
Hv_array_1319	705.555	727.295	529.478	659.722	0.970109	0.72801	0.90709	0.776151	0.287446	0.494243
Hv_array_13192	277.943	232.925	222.726	73.1027	1.19327	0.956213	0.313846	0.699438	0.933184	0.147204
Hv_array_13199	356.321	340.995	226.174	209.214	1.04494	0.663277	0.613541	0.56182	0.20379	0.00904225
Hv_array_13200	649.982	791.378	1109.38	660.796	0.821329	1.40183	0.834994	0.0969093	0.305316	0.327679
Hv_array_13201	44.9901	40.4979	39.7539	50.2689	1.11093	0.981628	1.24127	0.415985	0.895209	0.0360126
Hv_array_13203	71.005	79.0404	104.253	46.1944	0.898339	1.31899	0.584441	0.593951	0.313043	0.105976
Hv_array_13205	34.5782	26.2658	23.8872	12.7976	1.31647	0.90944	0.487236	0.510895	0.255507	0.00424922
Hv_array_13206	102.49	78.7249	132.182	105.818	1.30188	1.67904	1.34415	0.163126	0.473163	0.0652344
Hv_array_13208	5518.5	6153.49	4178.54	3463.39	0.896809	0.679053	0.562834	0.463014	0.201212	0.0336848
Hv_array_1321	2878.73	1843.13	2398.32	1975.07	1.56187	1.30122	1.07158	0.177698	0.493212	0.768148
Hv_array_13210	70.8965	52.7577	46.3584	17.5188	1.34381	0.878705	0.332062	0.517489	0.725474	0.0356871			down
Hv_array_13212	459.543	554.035	461.937	888.862	0.829449	0.83377	1.60434	0.367875	0.515774	0.443544
Hv_array_13213	154.991	165.761	112.803	139.416	0.935024	0.680514	0.841064	0.6297	0.326785	0.111514
Hv_array_13215	121.452	197.369	157.646	140.211	0.615356	0.798738	0.710401	0.0849631	0.282931	0.153353
Hv_array_13218	302.932	285.68	349.434	315.69	1.06039	1.22316	1.10505	0.261093	0.425055	0.189587
Hv_array_13220	56.1308	112.053	81.1508	116.87	0.50093	0.724218	1.04298	0.162343	0.359899	0.901027
Hv_array_13224	669.373	618.078	638.792	1098.84	1.08299	1.03351	1.77784	0.653602	0.696503	0.00142787
Hv_array_13225	35.5444	29.7806	25.397	38.0492	1.19354	0.852803	1.27765	0.496297	0.634672	0.185652
Hv_array_13228	163.827	164.984	209.086	193.083	0.992991	1.26731	1.17031	0.972988	0.0727634	0.507622
Hv_array_13230	239.864	276.337	257.121	452.622	0.868013	0.930461	1.63793	0.199102	0.469523	0.0518467
Hv_array_13233	1002.28	1054.85	762.417	2075.05	0.950159	0.72277	1.96715	0.702359	0.287268	0.0132665
Hv_array_13236	669.542	745.913	452.483	412.151	0.897614	0.606617	0.552546	0.636886	0.145237	0.127994
Hv_array_13239	53.3396	24.3949	29.887	11.4309	2.18651	1.22514	0.46858	0.0985191	0.306691	0.0664167	up
Hv_array_13241	40.7282	42.3981	36.754	23.159	0.960615	0.866878	0.546228	0.83578	0.610028	0.0624642
Hv_array_13243	2516.95	2451.41	1995.11	1596.57	1.02673	0.813861	0.651287	0.81426	0.45833	0.000109749
Hv_array_13244	38.6108	44.5149	29.09	23.6537	0.867368	0.65349	0.531366	0.460136	0.264187	0.0733939
Hv_array_13246	7502.44	8991.94	10095.8	11875.4	0.834352	1.12276	1.32067	0.258584	0.361545	0.0784179
Hv_array_13248	428.631	623.496	569.592	945.146	0.687464	0.913546	1.51588	0.0376364	0.328538	0.0498368
Hv_array_13249	78.4519	111.195	102.993	106.889	0.705531	0.926234	0.96127	0.0725114	0.736475	0.748373
Hv_array_13250	51.6645	147.12	238.044	77.3807	0.351172	1.61802	0.52597	0.00179269	0.493111	0.00150757	down
Hv_array_13253	102.393	100.983	112.532	47.2166	1.01396	1.11437	0.46757	0.919829	0.28406	0.0243662
Hv_array_13254	6.6965	10.2106	10.1753	29.8043	0.655841	0.996545	2.91897	0.0228996	0.969282	0.101855
Hv_array_13259	397.383	394.801	461.807	267.101	1.00654	1.16972	0.676547	0.978334	0.590009	0.214139
Hv_array_13261	1038.6	900.631	724.251	1335.4	1.15319	0.80416	1.48273	0.347605	0.263739	0.0715168
Hv_array_13267	139.871	104.917	195.349	86.0547	1.33316	1.86193	0.820217	0.228327	0.175089	0.441679
Hv_array_13268	347.499	540.097	477.24	463.894	0.643401	0.883619	0.858909	0.0203184	0.458915	0.588834
Hv_array_13270	228.918	184.46	213.371	156.201	1.24102	1.15674	0.846803	0.253276	0.395671	0.583567
Hv_array_13271	155.941	113.623	110.939	1233.59	1.37245	0.976377	10.8569	0.649354	0.969347	0.341806
Hv_array_13272	105.644	116.033	301.469	130.153	0.910468	2.59814	1.12169	0.436478	0.452734	0.265031
Hv_array_13282	6802.29	5323.69	6093.57	3094.79	1.27774	1.14461	0.581324	0.1001	0.378424	0.0370298
Hv_array_1329	2647.57	2955.01	4195.84	1544.01	0.895961	1.41991	0.522505	0.52285	0.476866	0.0350145
Hv_array_13290	157.326	156.736	139.9	237.834	1.00376	0.89258	1.51741	0.979698	0.720992	0.0429415
Hv_array_13293	647.35	817.778	694.384	1021.43	0.791596	0.849111	1.24903	0.0655316	0.606103	0.246546
Hv_array_13296	177.215	140.148	136.825	150.747	1.26449	0.976291	1.07563	0.15636	0.850106	0.599432
Hv_array_13298	306.376	642.248	412.548	1068.24	0.477037	0.64235	1.66328	0.00176029	0.206015	0.195337	down
Hv_array_13299	708.546	694.7	653.897	349.543	1.01993	0.941264	0.503156	0.951104	0.855789	0.110358
Hv_array_133	11714.9	10814.7	29072.5	10298.5	1.08324	2.68825	0.952274	0.599674	0.442687	0.717502
Hv_array_13301	350.001	325.935	289.261	280.63	1.07384	0.887481	0.861001	0.507295	0.438047	0.292543
Hv_array_13303	14.1196	14.1984	24.785	27.3411	0.99445	1.74561	1.92564	0.980188	0.283606	0.143586
Hv_array_13305	737.052	1143.35	796.918	1053.7	0.644642	0.697003	0.921591	0.00795636	0.251678	0.401611
Hv_array_13306	41.8644	45.0816	32.5062	53.116	0.928635	0.721053	1.17822	0.461792	0.373212	0.415194
Hv_array_13308	4.11862	11.7354	10.3645	21.2811	0.350956	0.88318	1.81341	0.0107385	0.322761	0.169208
Hv_array_1331	746.091	1139.7	911.95	1314.15	0.654638	0.800167	1.15307	0.0816518	0.305881	0.236555
Hv_array_13310	399.102	606.905	745.804	250.572	0.657603	1.22886	0.412869	0.00964705	0.57336	0.00336017
Hv_array_13311	34.7944	48.6042	59.2312	50.8925	0.715871	1.21864	1.04708	0.231335	0.409618	0.841792
Hv_array_13315	4.0632	3.76404	5.56491	7.31157	1.07948	1.47844	1.94248	0.725503	0.574139	0.388041
Hv_array_13317	505.072	561.937	518.979	855.372	0.898805	0.923554	1.52219	0.379536	0.524972	0.00817304
Hv_array_13321	171.282	217.062	147.895	145.784	0.789095	0.681347	0.671625	0.0243321	0.306691	0.00506895
Hv_array_13322	142.939	243.005	174.196	175.056	0.588212	0.716841	0.720381	0.0819017	0.149534	0.16382
Hv_array_13324	159.178	177.266	227.189	36.6141	0.897964	1.28163	0.206549	0.821535	0.413479	0.0826387			down
Hv_array_13325	283.319	270.519	289.71	190.452	1.04732	1.07094	0.704027	0.737293	0.563034	0.181757
Hv_array_13328	369.279	246.048	264.524	253.523	1.50084	1.07509	1.03038	0.0777164	0.673029	0.857059
Hv_array_13329	393.886	328.809	374.415	298.653	1.19792	1.1387	0.908287	0.588966	0.662943	0.865817
Hv_array_13330	441.089	388.444	441.476	291.012	1.13553	1.13652	0.749175	0.0902559	0.331105	0.0198639
Hv_array_13335	41.3805	70.8787	54.3451	43.2534	0.583821	0.766735	0.610246	0.205431	0.416362	0.227515
Hv_array_13336	41.9049	31.5493	32.0643	26.071	1.32824	1.01632	0.826358	0.252803	0.957685	0.254056
Hv_array_13337	137.15	200.494	240.915	126.74	0.684063	1.20161	0.632137	0.00421867	0.297636	0.0217954
Hv_array_1334	4587.47	4498.25	4148.02	6193.07	1.01984	0.922143	1.37677	0.832029	0.456588	0.107957
Hv_array_13347	52.8235	45.0968	38.7859	29.2877	1.17133	0.860059	0.649441	0.656455	0.72052	0.292391
Hv_array_13349	1052.28	760.325	196.855	462.066	1.38398	0.258909	0.607721	0.0512943	0.00750971	0.0645896		down
Hv_array_1335	4987.6	4331.83	6393.24	5041.6	1.15138	1.47588	1.16385	0.241476	0.395613	0.338836
Hv_array_13350	1464.39	1149.67	1199.45	1724.15	1.27374	1.04329	1.49969	0.0238451	0.655036	0.0148837
Hv_array_13354	125.004	74.6821	93.2778	94.4062	1.67382	1.249	1.26411	0.011804	0.158097	0.512376
Hv_array_13359	314.722	316.635	271.392	244.683	0.993958	0.857113	0.77276	0.942413	0.388614	0.128115
Hv_array_13361	59.7004	85.9051	73.1809	87.1277	0.694958	0.851881	1.01423	0.110415	0.346152	0.920648
Hv_array_13363	142.979	201.824	137.746	78.9972	0.708435	0.682507	0.391416	0.0237291	0.147242	0.0024157			down
Hv_array_13367	67.5479	65.6888	46.8419	48.7985	1.0283	0.713088	0.742874	0.732986	0.0270906	0.0432786
Hv_array_13368	4.1277	27.7272	31.7016	13.0469	0.148868	1.14334	0.470544	0.131371	0.735667	0.261201
Hv_array_1337	2976.49	3218.69	3417.58	2004.03	0.924752	1.06179	0.622622	0.779793	0.774405	0.293633
Hv_array_13370	707.102	569.64	723.855	398.173	1.24131	1.27072	0.69899	0.474355	0.440186	0.428746
Hv_array_13371	92.0224	117.003	74.613	61.2786	0.786495	0.637701	0.523734	0.00733011	0.301728	0.005322
Hv_array_13372	413.147	426.594	521.778	376.09	0.968479	1.22312	0.881611	0.608248	0.386704	0.103577
Hv_array_13376	393.174	398.442	369.338	172.305	0.986777	0.926955	0.432448	0.927876	0.424882	0.00823556
Hv_array_13377	136.452	145.544	174.935	107.627	0.937535	1.20194	0.739483	0.820961	0.42745	0.442192
Hv_array_13379	666.754	649.893	475.247	287.73	1.02594	0.731269	0.442735	0.860586	0.153927	0.024462
Hv_array_1338	7.22157	15.2901	32.6019	15.6262	0.472303	2.13222	1.02198	0.0185128	0.336754	0.575839
Hv_array_13382	397.568	289.527	340.516	257.182	1.37316	1.17611	0.888284	0.265664	0.692201	0.810598
Hv_array_13383	16.6811	82.6172	83.0094	40.5162	0.201908	1.00475	0.49041	0.000335737	0.953741	0.0597055	down
Hv_array_13385	901.673	756.015	680.105	751.035	1.19266	0.899592	0.993412	0.0131837	0.762193	0.96591
Hv_array_13387	46.6601	58.8266	59.7293	19.6703	0.793179	1.01535	0.334377	0.554145	0.962868	0.113495
Hv_array_13389	74.0291	60.4134	91.7073	53.6982	1.22537	1.518	0.888846	0.484248	0.279764	0.72012
Hv_array_13392	295.948	377.412	480.98	256.814	0.784149	1.27442	0.680459	0.0121507	0.261614	0.00402624
Hv_array_13395	104.916	104.521	97.5546	77.8487	1.00377	0.933348	0.744813	0.99085	0.773145	0.340392
Hv_array_13398	519.368	382.159	308.934	245.971	1.35904	0.808392	0.643635	0.195703	0.361221	0.0874232
Hv_array_13399	63.2419	44.5018	37.1246	51.0561	1.42111	0.834227	1.14728	0.124046	0.677764	0.489109
Hv_array_1341	2152.92	1223.22	1377.42	1316.56	1.76004	1.12606	1.0763	0.0141907	0.18275	0.481786
Hv_array_13414	1447.17	1301.44	1048.11	1417.85	1.11197	0.805342	1.08945	0.380165	0.413377	0.170165
Hv_array_13417	662.523	507.36	747.528	499.221	1.30582	1.47337	0.983958	0.106112	0.435378	0.917453
Hv_array_13419	307.378	240.149	3965.96	239.828	1.27995	16.5146	0.998665	0.0908846	0.420625	0.990836
Hv_array_13421	33.2847	32.135	27.7375	37.7103	1.03577	0.863153	1.17349	0.942922	0.664986	0.11405
Hv_array_13424	28.805	23.2972	133.527	12.6276	1.23641	5.73147	0.54202	0.429314	0.393632	0.191373
Hv_array_13425	242.725	238.058	168.68	276.325	1.0196	0.708567	1.16075	0.888751	0.413707	0.0742359
Hv_array_1343	703.665	934.332	942.681	1623.44	0.753121	1.00894	1.73754	0.257655	0.963224	0.0237727			up
Hv_array_13430	1085.41	1356.04	1178.05	731.991	0.800425	0.868738	0.539799	0.244748	0.169151	0.0151742
Hv_array_13431	58.1462	57.3875	34.1315	21.0255	1.01322	0.594754	0.366378	0.97441	0.157326	0.0430158
Hv_array_13436	41.5589	31.8191	34.1387	18.4198	1.3061	1.0729	0.57889	0.642764	0.880682	0.343569
Hv_array_13437	21.5095	22.924	26.9504	5.62459	0.938296	1.17564	0.245358	0.91659	0.749523	0.185677
Hv_array_1344	3565.1	3078.52	3874.38	1790.08	1.15805	1.25852	0.581474	0.632976	0.479034	0.239269
Hv_array_13441	575.691	625.507	534.81	1741.07	0.920359	0.855003	2.78345	0.164524	0.59668	0.00917445			up
Hv_array_13443	4.04172	29.8269	20.639	21.8317	0.135506	0.691957	0.731946	0.00519877	0.198596	0.26596
Hv_array_1345	1056.39	1026.48	771.057	1146.95	1.02913	0.751163	1.11735	0.323871	0.251982	0.00211446
Hv_array_13455	3.99236	2.57535	6.90981	2.88846	1.55022	2.68306	1.12158	0.0723367	0.191584	0.486831
Hv_array_13458	62.0005	56.7303	41.8275	28.7654	1.0929	0.737305	0.507055	0.793989	0.425379	0.0810774
Hv_array_13459	491.303	455.144	332.262	384.746	1.07945	0.730016	0.845329	0.315454	0.381831	0.275742
Hv_array_1346	753.183	782.097	717.156	853.17	0.96303	0.916966	1.09087	0.891715	0.795195	0.835887
Hv_array_13464	137.844	214.123	234.866	162.324	0.643761	1.09687	0.75809	0.0960108	0.791414	0.284821
Hv_array_13465	283.789	314.233	391.367	66.7513	0.903118	1.24547	0.212426	0.804666	0.42755	0.0497947			down
Hv_array_13472	108.765	78.5434	67.0333	209.601	1.38477	0.853455	2.66861	0.271338	0.657044	0.341859
Hv_array_13473	602.317	743.318	639.408	386.918	0.810308	0.860208	0.520528	0.34389	0.540234	0.0697627
Hv_array_13474	90.4593	91.6725	78.6552	56.2613	0.986766	0.858002	0.613721	0.889604	0.615388	0.022478
Hv_array_13475	659.207	1082.9	1068.04	932.395	0.608742	0.986282	0.861017	0.0540478	0.935905	0.423988
Hv_array_13476	311.94	46.1622	153.929	80.7454	6.75748	3.33453	1.74917	0.00296482	0.195559	0.404807	up
Hv_array_13477	613.799	352.01	301.63	1292.24	1.7437	0.856879	3.67103	0.014087	0.662225	0.00274911			up
Hv_array_13483	260.946	217.806	195.534	155.653	1.19807	0.897745	0.714643	0.444785	0.745631	0.148029
Hv_array_13485	3014.64	3522.02	3017.08	3752.75	0.85594	0.856634	1.06551	0.26988	0.0355057	0.562841
Hv_array_13487	19.106	8.84429	12.56	8.33843	2.16026	1.42013	0.942804	0.159307	0.435174	0.905849
Hv_array_13492	5.72516	60.9684	68.8432	39.0633	0.0939037	1.12916	0.640713	0.0216205	0.541156	0.112767	down
Hv_array_13499	128.879	122.855	131.265	119.666	1.04903	1.06846	0.974043	0.70514	0.289487	0.745091
Hv_array_135	15674.6	16976.7	27617.4	12741.7	0.923305	1.62679	0.750544	0.571328	0.390245	0.107192
Hv_array_1350	1056.47	1341.71	1592.22	1255.53	0.787407	1.18671	0.935768	0.00445603	0.412853	0.217438
Hv_array_13503	149.139	151.894	125.399	132.778	0.981864	0.825566	0.874151	0.875451	0.420473	0.528805
Hv_array_13508	21.1413	25.7413	22.901	16.7516	0.821299	0.889658	0.650768	0.350774	0.506908	0.210446
Hv_array_13511	719.424	908.329	549.981	551.969	0.79203	0.605486	0.607675	0.0882536	0.158163	0.00313987
Hv_array_13515	2622.29	3421.65	3766.7	1388.69	0.766382	1.10084	0.405854	0.303891	0.612236	0.0460817
Hv_array_13517	511.562	525.197	443.532	783.122	0.974038	0.844505	1.4911	0.848242	0.599987	0.0746771
Hv_array_13519	19.7098	21.6317	16.3016	21.0269	0.911154	0.753597	0.972039	0.803957	0.154997	0.861812
Hv_array_1352	309.94	282.231	343.14	601.494	1.09818	1.21581	2.13121	0.414303	0.083265	0.0179138
Hv_array_13525	37.9147	33.2153	31.0243	48.9397	1.14148	0.934036	1.47341	0.574858	0.851447	0.440764
Hv_array_13526	23.6267	35.6796	42.1672	24.4455	0.66219	1.18183	0.685139	0.156882	0.652605	0.106312
Hv_array_13527	79.4606	99.4752	106.652	84.2417	0.798799	1.07214	0.846861	0.218347	0.603161	0.455308
Hv_array_13529	238.971	193.434	226.154	159.846	1.23542	1.16916	0.826361	0.45338	0.593084	0.376129
Hv_array_1353	1442.47	882.283	2759.21	87.965	1.63493	3.12735	0.0997016	0.259698	0.0994832	0.102861		up
Hv_array_13531	290.755	282.48	199.747	86.1305	1.0293	0.707121	0.304909	0.923772	0.454073	0.0350459			down
Hv_array_13532	254.104	343.357	208.836	242.79	0.740057	0.608217	0.707105	0.214027	0.280149	0.197576
Hv_array_13533	294.728	322.976	319.859	178.84	0.912541	0.990351	0.553727	0.697186	0.957169	0.0661456
Hv_array_13536	25.237	22.5194	20.6009	16.1547	1.12068	0.914805	0.717366	0.736656	0.833721	0.498107
Hv_array_13537	70.9197	68.8538	84.4595	82.9027	1.03	1.22665	1.20404	0.8149	0.350837	0.496775
Hv_array_13539	12.3017	9.4557	10.5927	8.99682	1.30099	1.12024	0.951471	0.488528	0.714652	0.86855
Hv_array_13541	797.471	834.652	516.267	289.76	0.955453	0.618542	0.347163	0.886531	0.221546	0.0366574			down
Hv_array_13549	931.548	740.946	939.901	678.543	1.25724	1.26852	0.91578	0.152676	0.132118	0.758351
Hv_array_1355	227.325	366.302	298.412	638.612	0.620594	0.814662	1.7434	0.00362653	0.0556768	0.0038318			up
Hv_array_13550	573.134	297.336	275.412	298.922	1.92757	0.926265	1.00533	0.00796011	0.776531	0.978867
Hv_array_13552	346.529	307.816	326.646	128.82	1.12577	1.06118	0.418496	0.663048	0.798164	0.10288
Hv_array_13554	71.0911	60.0041	50.06	82.6868	1.18477	0.834276	1.37802	0.473732	0.667718	0.276464
Hv_array_13560	4.32545	2.68635	5.87429	3.07651	1.61016	2.18672	1.14524	0.0647893	0.384681	0.501899
Hv_array_13564	452.112	655.202	611.914	1028.17	0.690034	0.933931	1.56924	0.000757231	0.499236	0.0425803
Hv_array_13569	18.5132	20.8499	22.0335	17.6707	0.887926	1.05677	0.847518	0.742533	0.868898	0.71738
Hv_array_1357	1246.39	1368.9	1591.5	960.964	0.910511	1.16262	0.701999	0.681186	0.620311	0.251305
Hv_array_13572	47.5843	51.8404	56.6085	40.1639	0.917899	1.09198	0.77476	0.591172	0.430055	0.321377
Hv_array_13573	138.209	119.051	132.447	80.6394	1.16092	1.11253	0.677354	0.526508	0.556122	0.0542674
Hv_array_13576	168.422	151.68	131.112	105.705	1.11037	0.864399	0.69689	0.619484	0.658798	0.187334
Hv_array_13577	42.49	47.2105	46.4044	38.5349	0.900011	0.982924	0.816235	0.51668	0.850932	0.411182
Hv_array_13580	185.361	229.504	162.827	193.383	0.807658	0.709474	0.842611	0.227783	0.288077	0.325929
Hv_array_13581	47.4027	41.8553	39.9518	33.8001	1.13254	0.954521	0.807546	0.504959	0.908085	0.384182
Hv_array_13582	1541.47	1828.09	2783.93	797.391	0.843212	1.52286	0.436187	0.345751	0.536206	0.0396305
Hv_array_13585	98.2597	60.5252	106.918	56.2528	1.62345	1.76651	0.929411	0.0129078	0.296747	0.802578
Hv_array_13587	2279.43	1331.31	1141.58	1130.92	1.71217	0.857489	0.849478	0.000245547	0.381721	0.0362854
Hv_array_13589	1453.42	1542.39	1347.84	937.179	0.942319	0.873866	0.607615	0.401195	0.294887	0.0121053
Hv_array_1359	3375.67	3165.94	4639.05	3414.71	1.06625	1.4653	1.07858	0.472959	0.319745	0.426252
Hv_array_13591	74.9567	38.7097	40.943	30.6942	1.93638	1.0577	0.792934	0.013677	0.646749	0.327395
Hv_array_13594	95.4539	77.4827	59.4516	109.008	1.23194	0.767288	1.40687	0.291241	0.551673	0.133592
Hv_array_13596	49.2356	46.7598	43.813	27.4761	1.05295	0.936979	0.587602	0.838035	0.806936	0.162373
Hv_array_13597	82.9345	94.97	83.4466	73.1938	0.873271	0.878664	0.770705	0.619761	0.778539	0.472852
Hv_array_136	967.148	978.167	999.401	714.206	0.988735	1.02171	0.730148	0.966849	0.950449	0.513932
Hv_array_1360	4300.2	2961.35	3405.24	2463.23	1.45211	1.14989	0.831795	0.00887844	0.43467	0.188009
Hv_array_13601	101.676	105.593	78.9718	125.29	0.962904	0.747888	1.18654	0.758083	0.516974	0.157277
Hv_array_1362	655.153	706.61	612.245	938.374	0.927177	0.866454	1.32799	0.517307	0.293351	0.0497298
Hv_array_13620	682.728	575.747	908.401	199.653	1.18581	1.57778	0.346772	0.703608	0.126843	0.091966
Hv_array_13621	148.806	178.492	235.176	97.3483	0.833685	1.31757	0.545392	0.119237	0.502292	0.0102675
Hv_array_13624	119.446	357.987	292.93	260.563	0.33366	0.818272	0.727857	0.00727085	0.096031	0.0367449	down
Hv_array_13625	259.874	302.873	388.233	280.58	0.858031	1.28183	0.926396	0.431302	0.543785	0.658645
Hv_array_13629	1812.29	1809.77	3180.59	1599.32	1.0014	1.75746	0.883713	0.984238	0.426373	0.190557
Hv_array_1363	1021.82	1482.24	1050.08	2663.12	0.689378	0.708444	1.79669	0.493417	0.563056	0.433597
Hv_array_13633	47.3663	36.9789	45.7219	19.8438	1.2809	1.23643	0.536624	0.316039	0.601123	0.0588381
Hv_array_13637	530.127	465.53	456.724	586.62	1.13876	0.981084	1.26011	0.332242	0.883426	0.225984
Hv_array_13641	40.9394	41.1242	31.4102	49.5256	0.995506	0.763788	1.20429	0.946161	0.433311	0.101234
Hv_array_13644	43.9961	38.1409	29.4439	42.9952	1.15352	0.771977	1.12727	0.594765	0.439981	0.607956
Hv_array_13645	16.0571	26.1475	19.3677	27.9079	0.614097	0.740711	1.06733	0.440864	0.601299	0.935443
Hv_array_13646	75.915	77.3556	67.3349	75.0345	0.981378	0.87046	0.969995	0.943156	0.778001	0.93468
Hv_array_13647	751.298	766.753	647.754	993.173	0.979844	0.844802	1.2953	0.866459	0.337364	0.105332
Hv_array_13650	977.282	945.21	1129.28	841.145	1.03393	1.19474	0.889903	0.862842	0.270367	0.739368
Hv_array_1366	2553.76	1568.37	1595.65	1040.15	1.62829	1.0174	0.663208	0.0471668	0.8735	0.0124769
Hv_array_13666	1477.96	1268.66	1185.43	1607.72	1.16498	0.934401	1.26726	0.0529203	0.598946	0.00285026
Hv_array_13667	265.732	226.273	212.914	225.868	1.17439	0.940961	0.998213	0.215323	0.589359	0.985219
Hv_array_13670	1383.29	867.482	918.273	1023.29	1.59461	1.05855	1.17962	0.0285765	0.531352	0.514136
Hv_array_13672	759.748	757.321	1064.44	1074.71	1.0032	1.40553	1.41909	0.937321	0.450332	0.0543361
Hv_array_13674	187.144	89.4988	111.865	49.8824	2.09103	1.24991	0.557352	0.0383325	0.434247	0.202753	up
Hv_array_13676	319.711	175.503	160.468	108.777	1.82168	0.914328	0.619799	0.00191937	0.781603	0.0258223			down
Hv_array_13678	2125.47	1944.14	2793.04	3686.32	1.09327	1.43664	1.89611	0.643292	0.493917	0.042327
Hv_array_13679	2633.12	2551.67	3728.2	2417.33	1.03192	1.46108	0.94735	0.74056	0.283684	0.797444
Hv_array_1368	62.6302	61.6697	50.3623	16.6001	1.01558	0.816646	0.269177	0.975249	0.694428	0.111706
Hv_array_13680	15.7484	8.01925	6.07497	17.2083	1.96382	0.757548	2.14588	0.565679	0.513598	0.516855
Hv_array_13682	228.099	312.906	332.343	369.848	0.72897	1.06212	1.18198	0.00600524	0.681886	0.211727
Hv_array_13684	244.973	334.844	410.463	1026.04	0.731602	1.22583	3.06424	0.189454	0.641269	0.0128659			up
Hv_array_13685	676.162	749.195	873.833	577.038	0.902518	1.16636	0.77021	0.582711	0.278568	0.362362
Hv_array_13687	11.3999	22.7973	13.0479	3.62102	0.500053	0.572342	0.158835	0.258642	0.320883	0.120297
Hv_array_13688	1187.21	1071.22	863.399	3188.12	1.10827	0.805992	2.97614	0.450162	0.464088	0.0227944			up
Hv_array_1369	744.076	941.933	1063.93	548.822	0.789946	1.12952	0.582654	0.490055	0.735393	0.280432
Hv_array_13695	400.869	414.999	305.104	380.059	0.965953	0.735193	0.915807	0.661665	0.4716	0.437942
Hv_array_13699	1192.97	1151.64	1015.29	478.358	1.03589	0.881609	0.415373	0.893661	0.682784	0.079189
Hv_array_137	9703.84	12414.4	14607.6	4914.99	0.781659	1.17666	0.39591	0.27338	0.542317	0.0265317
Hv_array_13701	561.642	192.203	202.787	173.223	2.92214	1.05507	0.901254	0.00493789	0.922149	0.703638	up
Hv_array_13702	97.7467	101.059	205.258	121.06	0.967224	2.03107	1.19791	0.830429	0.220019	0.416857
Hv_array_13703	238.687	242.609	238.46	224.58	0.98383	0.982895	0.925686	0.909178	0.932403	0.711252
Hv_array_13706	846.329	802.964	1185.03	817.506	1.05401	1.47582	1.01811	0.880983	0.190866	0.975018
Hv_array_13708	5.33946	9.71263	7.00924	4.90183	0.549744	0.721662	0.504686	0.348401	0.567233	0.3185
Hv_array_1371	432.858	465.42	329.193	524.445	0.930038	0.707303	1.12682	0.452811	0.366993	0.201136
Hv_array_13710	274.624	263.965	264.705	152.352	1.04038	1.0028	0.577165	0.693313	0.969441	0.0152386
Hv_array_13713	238.629	189.071	150.043	104.664	1.26212	0.793579	0.553568	0.320106	0.542518	0.0284307
Hv_array_13715	80619.3	72128.5	80108.1	36943.7	1.11772	1.11063	0.512193	0.806182	0.785366	0.317047
Hv_array_13716	203.811	251.416	202.095	297.673	0.810653	0.803826	1.18399	0.138406	0.364868	0.493141
Hv_array_13720	138.477	209.493	160.707	297.373	0.661008	0.767122	1.41949	0.0173041	0.437955	0.139533
Hv_array_13726	6.06814	37.4744	39.3058	17.0111	0.161928	1.04887	0.453939	0.000362464	0.687827	0.00498618
Hv_array_13728	854.66	577.424	491.122	1895.64	1.48012	0.850538	3.28293	0.102461	0.709446	0.0759935			up
Hv_array_13729	418.214	425.503	363.755	203.932	0.982869	0.854882	0.479273	0.933531	0.688403	0.0767525
Hv_array_13731	5729.21	5430.7	6540.46	6592.62	1.05497	1.20435	1.21395	0.523374	0.440087	0.0844499
Hv_array_13733	140.409	167.481	126.43	205.253	0.838358	0.754888	1.22553	0.335689	0.455133	0.257472
Hv_array_13739	89.7431	73.4476	48.5338	82.3707	1.22187	0.660795	1.12149	0.20726	0.319644	0.383644
Hv_array_1374	2724.41	2934.19	2509.65	2524.15	0.928505	0.855312	0.860253	0.0846053	0.489608	0.00407928
Hv_array_13740	149.208	365.255	255.729	164.605	0.408504	0.700139	0.450658	0.00279918	0.383719	0.0200302	down
Hv_array_13741	325.652	344.843	527.143	537.965	0.944348	1.52865	1.56003	0.456353	0.454261	0.0318818
Hv_array_13742	51.961	39.6759	36.0284	59.7518	1.30964	0.908066	1.506	0.207888	0.809527	0.0458718
Hv_array_13746	6.40485	10.9667	10.2539	5.69614	0.584025	0.935005	0.519402	0.0468852	0.663735	0.0316039
Hv_array_13753	383.645	295.541	287.978	333.793	1.29811	0.97441	1.12943	0.32486	0.85299	0.383734
Hv_array_13756	19.6764	16.5652	31.3473	12.8532	1.18781	1.89236	0.775916	0.354665	0.386303	0.200298
Hv_array_13757	1126.66	1021.54	1102.55	1014.79	1.1029	1.0793	0.993392	0.118284	0.510432	0.919137
Hv_array_13759	94.1313	135.866	158.704	163.772	0.692822	1.16809	1.20539	0.19869	0.57494	0.401793
Hv_array_1376	301.403	254.234	435.28	281.425	1.18553	1.71212	1.10695	0.491974	0.179311	0.794448
Hv_array_13763	90.9195	79.2268	74.8524	61.5301	1.14758	0.944786	0.776632	0.558177	0.880081	0.516454
Hv_array_13764	123.618	128.878	80.2298	491.673	0.959187	0.622526	3.81502	0.655433	0.167397	0.0131002			up
Hv_array_13766	15.4281	4.85391	11.1493	3.10288	3.17849	2.29696	0.639254	0.179	0.301701	0.443752
Hv_array_13769	224.201	232.825	273.298	231.264	0.96296	1.17383	0.993293	0.844955	0.452074	0.9354
Hv_array_1378	1214.8	1489.03	4456.01	1102.24	0.815829	2.99256	0.740237	0.151899	0.408916	0.0783404
Hv_array_13783	417.593	360.967	249.391	280.75	1.15687	0.690896	0.777774	0.507175	0.370961	0.356149
Hv_array_13784	708.452	475.193	331.414	157.648	1.49087	0.697429	0.331755	0.131204	0.219161	0.00902436			down
Hv_array_13785	100.368	125.006	119.132	98.9051	0.802906	0.953013	0.791204	0.337156	0.799633	0.354705
Hv_array_13786	748.982	1013.92	992.785	1448.91	0.738696	0.979151	1.42901	0.0193214	0.885899	0.0563941
Hv_array_13787	138.368	109.582	87.3045	134.93	1.26268	0.796701	1.23131	0.247381	0.628993	0.557461
Hv_array_13789	2218.59	1923.53	2525.29	1778.98	1.1534	1.31284	0.924853	0.230587	0.241756	0.44389
Hv_array_1379	318.668	381.828	343.627	247.972	0.834586	0.899952	0.649434	0.225324	0.584728	0.0384257
Hv_array_13790	856.051	1349.84	1058.47	1272.39	0.634186	0.784142	0.942624	0.0228894	0.360845	0.606776
Hv_array_13795	118.741	225.693	6.73289	3811.84	0.526119	0.029832	16.8895	0.628873	0.353847	0.000314735			up
Hv_array_13796	183.812	181.43	154.26	641.161	1.01313	0.850246	3.53394	0.964119	0.484922	0.0645804			up
Hv_array_13799	22.9083	22.0475	39.2509	43.1425	1.03904	1.78029	1.9568	0.871205	0.484996	0.127479
Hv_array_1380	1668.88	1666.97	2039.57	1824.91	1.00114	1.22352	1.09474	0.991201	0.404216	0.683451
Hv_array_13800	108.737	109.509	156.087	78.7307	0.99295	1.42534	0.718945	0.974436	0.473822	0.015993
Hv_array_13803	18.0144	20.1791	30.1997	23.1875	0.892725	1.49658	1.14908	0.709316	0.253732	0.691777
Hv_array_13806	53.2477	34.4958	28.0271	22.9506	1.5436	0.812479	0.665315	0.0890803	0.5496	0.187426
Hv_array_1381	1930.46	2116.09	2808.23	2547.02	0.912275	1.32708	1.20364	0.436616	0.537778	0.212337
Hv_array_13814	207.631	203.829	196.176	95.2087	1.01865	0.962456	0.467101	0.94788	0.922969	0.152734
Hv_array_13816	36.8408	159.091	115.287	109.481	0.231571	0.724661	0.688166	0.0118148	0.160779	0.0997869	down
Hv_array_13820	28.9394	31.2068	28.5543	17.7754	0.927342	0.915003	0.569599	0.874969	0.843596	0.399848
Hv_array_13826	69.3775	39.7328	40.8977	34.815	1.7461	1.02932	0.876228	0.558682	0.958451	0.865498
Hv_array_13827	28.9676	31.3727	32.7534	35.3972	0.923339	1.04401	1.12828	0.306114	0.84239	0.386103
Hv_array_13834	509.017	546.509	581.09	573.205	0.931398	1.06328	1.04885	0.570607	0.420095	0.723052
Hv_array_1384	1656.65	1780.99	1358.05	3457.58	0.930187	0.762525	1.94138	0.652257	0.484295	0.0538989
Hv_array_13846	42.2496	38.5811	30.299	64.0429	1.09508	0.785332	1.65995	0.513649	0.334542	0.0263074
Hv_array_13853	92.412	109.259	84.1878	93.3593	0.84581	0.770536	0.854479	0.252813	0.507164	0.438737
Hv_array_1386	411.815	205.334	214.708	138.976	2.00558	1.04565	0.67683	0.121879	0.906095	0.110662
Hv_array_13873	601.439	636.854	533.346	721.602	0.944391	0.837469	1.13307	0.489892	0.48846	0.509384
Hv_array_13874	136.883	153.849	121.923	209.335	0.889725	0.792483	1.36065	0.214987	0.405518	0.157407
Hv_array_13875	102.284	91.779	68.7867	155.67	1.11446	0.749482	1.69614	0.500035	0.286273	0.0729385
Hv_array_13888	525.926	485.134	491.207	382.348	1.08408	1.01252	0.788129	0.647996	0.923486	0.324436
Hv_array_1389	1298.3	1798.21	1171.29	1214.82	0.721995	0.651367	0.67557	0.0924406	0.116719	0.0614263
Hv_array_13890	4.7264	7.66892	10.8872	7.57642	0.616305	1.41965	0.987938	0.325926	0.533219	0.977632
Hv_array_13893	4.20527	6.0085	7.30256	15.4343	0.699887	1.21537	2.56874	0.481832	0.807659	0.0324439
Hv_array_13896	180.063	180.708	176.406	174.751	0.996435	0.976197	0.967036	0.942109	0.903851	0.587489
Hv_array_13898	74.3757	80.9244	73.7828	140.802	0.919076	0.91175	1.73992	0.638633	0.681515	0.0977669			up
Hv_array_1390	2271.12	2140.2	2692.92	3161.88	1.06117	1.25826	1.47738	0.623111	0.524331	0.0137349
Hv_array_13901	876.746	826.034	739.512	926.464	1.06139	0.895256	1.12158	0.811089	0.780872	0.713818
Hv_array_13902	73.1861	78.8623	68.7528	96.7713	0.928024	0.871808	1.22709	0.762249	0.697481	0.645016
Hv_array_13905	285.892	292.331	343.288	281.375	0.977973	1.17431	0.962521	0.666533	0.0553682	0.685471
Hv_array_1391	51.319	45.9872	36.3843	27.9974	1.11594	0.791183	0.608808	0.73978	0.533161	0.203304
Hv_array_13910	1667.04	1271.8	1633.66	1074.73	1.31077	1.28453	0.845043	0.064802	0.241891	0.199736
Hv_array_13911	501.637	614.728	488.466	803.244	0.81603	0.794605	1.30666	0.10246	0.100621	0.101126
Hv_array_13912	40.6902	56.8197	40.538	24.328	0.716128	0.71345	0.428161	0.447776	0.458391	0.159573
Hv_array_13914	478.117	465.366	602.272	884.391	1.0274	1.29419	1.90042	0.920154	0.266028	0.365675
Hv_array_13916	48.0842	71.332	35.9026	43.5696	0.67409	0.503317	0.6108	0.33592	0.200697	0.27269
Hv_array_1392	1046.76	1227.69	1353.9	1670.21	0.852624	1.1028	1.36045	0.180686	0.412456	0.0712605
Hv_array_13920	167.079	182.897	247.732	111.257	0.913515	1.35449	0.608307	0.326981	0.449931	0.0132542
Hv_array_13933	14.8497	10.5443	12.1754	12.9662	1.40832	1.15469	1.22969	0.256818	0.507573	0.279017
Hv_array_13935	41.0768	55.9018	45.7236	58.2407	0.734804	0.817927	1.04184	0.110269	0.42504	0.852555
Hv_array_13938	509.632	587.648	606.222	1187.61	0.86724	1.03161	2.02096	0.357566	0.841563	0.0156429
Hv_array_13939	2720.36	2491.63	2906.69	1834.27	1.0918	1.16658	0.736173	0.227681	0.572227	0.0123332
Hv_array_13945	202.121	214.311	224.225	408.887	0.943122	1.04626	1.90792	0.750657	0.887512	0.040737
Hv_array_13948	325.648	348.071	267.658	140.188	0.93558	0.768976	0.402756	0.570404	0.0814678	0.00593245
Hv_array_13959	189.96	228.501	244.746	222.683	0.831332	1.07109	0.974539	0.0457214	0.670024	0.794396
Hv_array_1396	87.0603	228.256	194.19	137.265	0.381416	0.850755	0.601363	0.000202456	0.00759887	0.106747	down
Hv_array_13960	29.2222	54.6399	38.8357	47.9104	0.534814	0.710757	0.876838	0.00323304	0.173377	0.393836
Hv_array_13962	148.58	149.816	166.62	123.585	0.991746	1.11216	0.824908	0.955435	0.551416	0.25517
Hv_array_13964	282.363	378.032	253.483	1106.78	0.74693	0.670533	2.92774	0.00669227	0.162796	0.0094424			up
Hv_array_13966	106.119	118.568	93.3185	478.333	0.894999	0.787043	4.03424	0.428528	0.460161	0.00396366			up
Hv_array_13967	1980.06	1869.45	1585.33	1878.36	1.05917	0.848022	1.00477	0.508171	0.534337	0.966772
Hv_array_13971	119.698	123.883	90.554	77.1118	0.966218	0.730963	0.622457	0.832592	0.282991	0.0686649
Hv_array_13975	48.282	55.1062	58.6077	54.9212	0.876162	1.06354	0.996643	0.275964	0.535032	0.987394
Hv_array_13976	67.7673	219.655	158.881	132.468	0.308516	0.72332	0.603071	0.000791166	0.1334	0.0161454	down
Hv_array_13979	105.955	69.8173	84.8031	60.6014	1.5176	1.21464	0.867999	0.45501	0.250951	0.298636
Hv_array_1398	767.704	719.495	564.234	727.362	1.067	0.784209	1.01093	0.756895	0.466298	0.940778
Hv_array_13982	2453.16	1896.19	6329.69	1928.18	1.29373	3.33812	1.01687	0.208935	0.387698	0.946078
Hv_array_13984	54.648	33.3647	32.0381	56.4036	1.6379	0.960239	1.69052	0.0844931	0.924547	0.381087
Hv_array_13988	79.46	53.2404	42.3986	47.161	1.49248	0.796361	0.885812	0.0811142	0.567494	0.651171
Hv_array_13990	121.737	117.023	124.697	107.055	1.04029	1.06558	0.914823	0.870011	0.829091	0.825527
Hv_array_14	3928.43	681.829	1144.6	1186.31	5.76161	1.67873	1.73989	7.6872e-06	0.206346	0.0817132	up
Hv_array_1400	515.017	471.731	656.679	536.737	1.09176	1.39206	1.1378	0.324208	0.388825	0.342082
Hv_array_14006	231.454	171.537	139.836	164.167	1.34929	0.815191	0.957035	0.0448022	0.461511	0.690246
Hv_array_14007	8.68397	8.67957	9.86452	9.54949	1.00051	1.13652	1.10023	0.99739	0.520366	0.582522
Hv_array_14009	871.618	702.635	559.646	895.022	1.2405	0.796496	1.27381	0.0288956	0.331161	0.0286503
Hv_array_14014	128.343	169.501	123.782	173.891	0.757183	0.730271	1.0259	1.40819e-05	0.374717	0.876606
Hv_array_14015	791.06	722.633	646.849	587.181	1.09469	0.895128	0.812557	0.339255	0.666655	0.0789853
Hv_array_14019	123.108	101.064	98.9069	93.2049	1.21811	0.978654	0.922235	0.465032	0.914517	0.758445
Hv_array_1402	15926.7	11792.5	20072.1	17831.3	1.35057	1.7021	1.51208	0.103631	0.400117	0.161004
Hv_array_14029	509.904	578.588	563.125	696.404	0.881291	0.973274	1.20363	0.0563055	0.815196	0.357314
Hv_array_1403	611.504	660.512	612.405	684.195	0.925804	0.927167	1.03586	0.0655528	0.425067	0.613341
Hv_array_14032	64.2762	50.2608	75.7108	35.733	1.27885	1.50636	0.710952	0.403263	0.236114	0.404875
Hv_array_14033	43.7564	44.1627	26.8195	171.982	0.9908	0.607289	3.89427	0.961947	0.160001	0.0334093			up
Hv_array_14044	7.79749	12.9898	19.2897	14.3157	0.60028	1.485	1.10207	0.215682	0.488648	0.719111
Hv_array_14046	793.506	493.048	472.412	331.623	1.60939	0.958146	0.672598	0.0711097	0.92091	0.129595
Hv_array_14047	182.684	147.489	174.927	141.916	1.23863	1.18604	0.962218	0.298783	0.455676	0.869881
Hv_array_1405	179.764	82.8581	50.7198	149.202	2.16954	0.612128	1.80069	0.016195	0.249023	0.366989	up
Hv_array_14054	557.584	374.271	508.863	409.54	1.48979	1.35961	1.09423	0.0759692	0.174869	0.256113
Hv_array_14057	196.563	230.748	209.22	177.922	0.851854	0.906706	0.771067	0.223909	0.410797	0.0994249
Hv_array_1406	2278.28	2467.34	6535.83	5325.36	0.923376	2.64894	2.15834	0.449351	0.178454	0.00606387
Hv_array_14061	2511.23	2229.07	2892.76	3123.2	1.12658	1.29774	1.40112	0.426679	0.421648	0.117963
Hv_array_14062	6.02751	6.34394	5.89262	111.892	0.950121	0.928857	17.6377	0.950624	0.929164	0.0689138			up
Hv_array_14066	736.101	842.929	784.01	1901.63	0.873265	0.930102	2.25598	0.462775	0.708547	0.0133404			up
Hv_array_14069	1024.69	1536.48	1116.34	880.202	0.666909	0.726555	0.57287	0.00493611	0.310962	0.0204669
Hv_array_14072	440.57	52.6911	708.067	273.458	8.36137	13.4381	5.18984	0.0254728	0.0532451	0.198417	up	up
Hv_array_14077	157.758	156.691	231.187	43.6544	1.00681	1.47544	0.278602	0.98649	0.132534	0.0504294			down
Hv_array_1408	1211.87	1074.17	1224.75	1731.3	1.1282	1.14018	1.61176	0.515692	0.484808	0.245737
Hv_array_14080	109.819	161.162	103.385	64.7567	0.681422	0.641499	0.401812	0.274586	0.362552	0.116809
Hv_array_14081	60.9355	139.032	192.324	183.235	0.438284	1.38331	1.31794	0.00638963	0.241113	0.29066	down
Hv_array_14082	8.91048	11.3835	10.6057	13.2258	0.782753	0.931673	1.16183	0.27764	0.520894	0.389867
Hv_array_14083	296.247	349.459	337.899	251.99	0.847729	0.966918	0.721085	0.328941	0.388479	0.0376384
Hv_array_14088	312.964	424.423	405.719	467.886	0.737388	0.955931	1.10241	0.118341	0.81641	0.485426
Hv_array_1409	1120.75	1206.94	1111.54	1581.61	0.928593	0.920957	1.31043	0.340961	0.654182	0.0752922
Hv_array_14090	83.2065	90.607	98.0302	95.8548	0.918324	1.08193	1.05792	0.536951	0.745426	0.842667
Hv_array_14094	13.0497	30.8308	29.9061	12.4845	0.423267	0.970006	0.404936	0.286981	0.947744	0.277988
Hv_array_14096	639.771	503.573	471.596	581.616	1.27046	0.9365	1.15498	0.0533403	0.577429	0.382797
Hv_array_14098	250.453	1110.51	1297.98	791.909	0.225529	1.16882	0.713103	0.00394777	0.699139	0.0223095	down
Hv_array_14100	598.446	767.659	790.486	944	0.779574	1.02974	1.22971	0.219916	0.876756	0.384198
Hv_array_14102	496.861	438.007	299.638	599.999	1.13437	0.684095	1.36984	0.53903	0.336534	0.126321
Hv_array_14104	40.3268	33.5699	59.8454	34.3937	1.20128	1.78271	1.02454	0.488145	0.355001	0.943846
Hv_array_1411	1257.28	1240.61	1215.39	939.568	1.01343	0.979673	0.757344	0.919101	0.883334	0.0949005
Hv_array_14110	97.6448	91.9255	111.477	66.2067	1.06222	1.21269	0.720221	0.664503	0.659324	0.248896
Hv_array_14114	2971.83	3048.01	3680.42	2866.57	0.975007	1.20748	0.940471	0.75029	0.517197	0.613814
Hv_array_14118	376.022	237.171	404.733	291.738	1.58545	1.70651	1.23008	0.0362294	0.10454	0.519867
Hv_array_14119	543.01	839.803	482.624	477.433	0.646592	0.574687	0.568505	0.330649	0.253031	0.224939
Hv_array_14123	337.399	172.381	92.8907	94.3893	1.95729	0.538868	0.547562	0.0401162	0.214472	0.186632
Hv_array_14127	42.7213	66.1403	68.3822	58.9211	0.645919	1.0339	0.890851	0.0733559	0.81451	0.411962
Hv_array_1413	4359.53	6246.99	7724.11	4696.01	0.697861	1.23645	0.751723	0.00166669	0.649125	0.00300483
Hv_array_14132	8299.98	8188.59	8268.42	10517	1.0136	1.00975	1.28435	0.777066	0.960858	0.201505
Hv_array_14135	15.0074	27.0729	17.1648	53.8716	0.554334	0.634022	1.98987	0.0857589	0.137514	0.142488
Hv_array_1414	5313.03	8466.2	9209.75	10810.7	0.627558	1.08783	1.27692	0.00997235	0.815605	0.124601
Hv_array_14148	60.0307	54.1976	37.9006	37.5427	1.10763	0.699305	0.692701	0.755855	0.485317	0.405506
Hv_array_1415	1278.19	1059.75	889.243	2506.77	1.20612	0.839104	2.36542	0.312541	0.570015	0.0484482			up
Hv_array_14153	340.669	341.534	292.682	507.451	0.997466	0.856963	1.4858	0.982006	0.0658126	0.0767269
Hv_array_14158	70.7489	83.6474	57.6252	94.2881	0.845798	0.688906	1.12721	0.452783	0.408406	0.574007
Hv_array_14159	253.744	282.103	264.667	287.426	0.899473	0.938193	1.01887	0.458473	0.389247	0.852044
Hv_array_1416	1451.52	1317.28	942.564	2932.19	1.1019	0.715536	2.22594	0.392894	0.328266	0.0161996
Hv_array_14160	502.775	462.919	570.28	1005.99	1.0861	1.23192	2.17315	0.344817	0.38756	0.00716773			up
Hv_array_14161	374.712	467.866	472.556	513.186	0.800897	1.01002	1.09687	0.0696562	0.919727	0.406884
Hv_array_14163	269.608	159.011	160.61	106.173	1.69553	1.01006	0.667706	0.0618736	0.965771	0.197206
Hv_array_14168	464.683	433.57	362.967	409.924	1.07176	0.837159	0.945463	0.610479	0.376256	0.593865
Hv_array_14170	623.972	376.667	308.688	111.726	1.65656	0.819523	0.296617	0.219433	0.677563	0.0985458			down
Hv_array_14171	790.285	1061.84	1028.42	1314.23	0.744258	0.968527	1.23769	0.00251247	0.746422	0.0355615
Hv_array_14172	86.5041	104.899	89.7473	51.245	0.824641	0.855559	0.488517	0.532019	0.640441	0.14703
Hv_array_14176	41.7734	55.1857	57.0565	48.7376	0.75696	1.0339	0.883156	0.216988	0.799047	0.533157
Hv_array_14178	2451.74	1240.64	1565.77	1071.91	1.97619	1.26206	0.863998	0.0069028	0.256428	0.322115
Hv_array_14179	598.227	594.126	449.817	292.171	1.0069	0.757108	0.491766	0.969258	0.409578	0.0371475
Hv_array_1418	2254.07	2273.47	2810.28	2751.58	0.991466	1.23612	1.2103	0.947358	0.377594	0.319699
Hv_array_14182	117.49	235.874	171.936	220.477	0.498103	0.72893	0.934724	0.000767673	0.223872	0.285305	down
Hv_array_14195	881.279	1099.55	1164.54	1713.43	0.801493	1.05911	1.5583	0.248888	0.737248	0.0611532
Hv_array_14197	4.43818	21.9856	14.0072	7.14515	0.201868	0.637109	0.324992	0.00428283	0.0150335	0.0125473
Hv_array_14199	21.061	24.3581	18.9518	18.5141	0.864641	0.778049	0.760082	0.588261	0.398759	0.35453
Hv_array_142	164804	139000	189989	137780	1.18564	1.36683	0.991219	0.0123575	0.354432	0.943859
Hv_array_14208	1125.55	1074.46	2064.01	1009.5	1.04754	1.92097	0.939541	0.814771	0.323265	0.854239
Hv_array_1421	104845	95789	90839.2	90162.7	1.09454	0.948325	0.941263	0.553169	0.740949	0.774055
Hv_array_14210	301.603	329.621	190.134	124.775	0.915	0.576826	0.378541	0.67687	0.190925	0.0116325
Hv_array_14215	408.976	504.87	353.688	331.927	0.810062	0.700552	0.65745	0.302653	0.245598	0.101644
Hv_array_14217	169.599	155.112	136.691	100.344	1.0934	0.881237	0.646914	0.766257	0.781525	0.358682
Hv_array_14221	3608.67	3798.7	5777.52	5064.14	0.949974	1.52092	1.33312	0.490122	0.376747	0.0992896
Hv_array_14224	80.47	89.8998	54.2389	116.127	0.895107	0.603326	1.29173	0.735578	0.212052	0.315366
Hv_array_14225	350.169	394.102	356.27	472.152	0.888524	0.904005	1.19805	0.625965	0.754935	0.469301
Hv_array_14228	92.0361	77.269	59.028	48.2872	1.19111	0.763928	0.624923	0.155322	0.431132	0.0124288
Hv_array_14229	558.565	613.287	1114.84	518.687	0.910772	1.8178	0.845749	0.282863	0.434459	0.265164
Hv_array_14230	20.4502	20.7775	3314.69	20.5519	0.984246	159.533	0.989143	0.923147	0.422317	0.962363
Hv_array_14235	105.358	108.635	130.152	129.893	0.96983	1.19807	1.19568	0.89112	0.475521	0.229382
Hv_array_14236	310.212	355.147	331.738	277.246	0.873475	0.934086	0.780651	0.296702	0.842428	0.283315
Hv_array_14237	69.228	54.6279	52.3174	59.2982	1.26726	0.957706	1.08549	0.124266	0.8811	0.721319
Hv_array_14242	57.5816	63.4346	132.213	48.4009	0.907733	2.08425	0.763005	0.243343	0.337894	0.0120295
Hv_array_14245	235.073	407.457	304.587	239.911	0.576928	0.74753	0.588801	0.00666799	0.353815	0.00854181
Hv_array_14247	238.474	323.272	340.043	336.622	0.73769	1.05188	1.0413	0.16423	0.779408	0.793425
Hv_array_1425	712.782	586.379	462.37	1063.58	1.21557	0.788517	1.81381	0.0984497	0.393364	0.021101
Hv_array_14250	2584.15	2119.99	1982.96	1822.17	1.21894	0.935362	0.859518	0.210079	0.871407	0.390251
Hv_array_14263	118.619	125.04	116.734	83.8655	0.948648	0.933578	0.67071	0.752269	0.717322	0.119914
Hv_array_14266	67.7345	63.1765	61.8676	33.7988	1.07215	0.979282	0.53499	0.843935	0.930061	0.183842
Hv_array_14270	636.412	552.13	541.86	459.937	1.15265	0.9814	0.833023	0.505255	0.885564	0.234367
Hv_array_1429	365.798	317.077	296.404	183.294	1.15366	0.934802	0.578076	0.284384	0.710003	0.0115745
Hv_array_14291	70.8805	86.5213	94.125	60.4506	0.819226	1.08788	0.698679	0.434779	0.682471	0.311851
Hv_array_14293	200.393	171.544	157.731	125.321	1.16817	0.919476	0.730544	0.260394	0.806507	0.140128
Hv_array_14294	197.471	275.959	274.757	117.606	0.71558	0.995643	0.426174	0.0142105	0.97399	0.00483331			down
Hv_array_14301	39.9898	45.0462	35.6767	100.573	0.887751	0.792002	2.23266	0.227845	0.531098	0.0181726
Hv_array_1431	69.5768	117.381	173.486	100.438	0.592742	1.47797	0.855655	0.0362657	0.0544221	0.288937
Hv_array_14314	234.664	267.644	310.82	333.046	0.876776	1.16132	1.24436	0.444899	0.38903	0.120044
Hv_array_14317	545.008	574.52	325.825	419.442	0.948632	0.567126	0.730074	0.643581	0.216131	0.077633
Hv_array_14328	17.27	48.8676	71.3133	53.7452	0.353403	1.45932	1.09981	0.0120519	0.0698003	0.315863
Hv_array_14329	219.862	272.004	210.974	221.894	0.808303	0.775628	0.815775	0.103929	0.438806	0.125156
Hv_array_1433	420.337	630.843	750.453	424.473	0.666311	1.1896	0.672867	0.192661	0.426078	0.192804
Hv_array_14332	56.4199	30.5154	32.0042	26.0174	1.8489	1.04879	0.8526	0.00451328	0.792174	0.275685
Hv_array_14335	104.805	96.6912	90.1604	133.553	1.08392	0.932457	1.38124	0.707509	0.685912	0.107423
Hv_array_14338	690.439	696.831	910.168	847.617	0.990827	1.30615	1.21639	0.958589	0.1976	0.50969
Hv_array_14343	20.9928	20.9185	29.1503	18.233	1.00355	1.39351	0.87162	0.979387	0.538166	0.623761
Hv_array_14345	971.815	1209.3	1078.64	1551.12	0.803618	0.891954	1.28266	0.24397	0.70359	0.172984
Hv_array_14347	197.054	82.1397	221.202	44.4838	2.39901	2.69299	0.541562	0.121158	0.0819405	0.506635		up
Hv_array_1435	1642.22	2020.48	1894.22	1169.44	0.812787	0.93751	0.578791	0.0776173	0.730527	0.0156926
Hv_array_14352	304.24	638.937	343.431	453.235	0.476166	0.537504	0.709357	0.00282173	0.116328	0.0309297	down
Hv_array_14355	1057.32	1116.6	1223.82	1402.71	0.946915	1.09603	1.25624	0.431503	0.364627	0.0498629
Hv_array_14356	859.895	1029.85	724.829	342.13	0.834969	0.703819	0.332213	0.53766	0.0965206	0.00968834			down
Hv_array_14359	196.818	212.083	240.316	266.014	0.928022	1.13312	1.25429	0.417996	0.318831	0.0616163
Hv_array_1436	1140.48	971.007	572.057	796.424	1.17453	0.589138	0.820204	0.393844	0.144731	0.364253
Hv_array_14360	927.777	934.169	854.628	1726.86	0.993158	0.914854	1.84855	0.945993	0.742243	0.12608
Hv_array_14361	687.724	498.258	465.884	355.319	1.38026	0.935026	0.713121	0.106415	0.742039	0.18229
Hv_array_1437	174.057	119.314	156.014	148.46	1.45882	1.30759	1.24428	0.104883	0.0894125	0.557123
Hv_array_14370	33.3932	29.4304	24.7885	29.7684	1.13465	0.842275	1.01148	0.634333	0.545928	0.936091
Hv_array_14376	1102.97	748.142	722.286	1022.53	1.47428	0.96544	1.36677	0.0861507	0.927475	0.436728
Hv_array_14378	222.465	265.654	184	223.685	0.837424	0.692628	0.842014	0.0929395	0.383875	0.0266725
Hv_array_1438	2814.92	2973.04	3572.72	2776.92	0.946818	1.20171	0.934034	0.387258	0.382282	0.0395078
Hv_array_14381	486.806	450.891	250.725	248.112	1.07965	0.556066	0.550271	0.559539	0.120339	0.0454536
Hv_array_14383	236.674	201.939	211.631	198.33	1.17201	1.048	0.982127	0.0879327	0.631734	0.84853
Hv_array_14388	835.548	1222.63	1084.17	1080.18	0.683402	0.88675	0.883487	0.0298378	0.55664	0.303518
Hv_array_1439	3979.71	4763.64	5296.13	5445.63	0.835436	1.11178	1.14317	0.503215	0.791119	0.614513
Hv_array_14391	295.287	373.648	348.402	367.941	0.790281	0.932435	0.984728	0.0938348	0.434437	0.91615
Hv_array_14392	209.983	247.066	371.627	222.552	0.849904	1.50416	0.90078	0.462933	0.340908	0.693784
Hv_array_14393	8.50933	7.26731	11.881	7.89347	1.1709	1.63486	1.08616	0.656745	0.00894314	0.812892
Hv_array_14395	4.03079	7.34538	10.0821	5.43902	0.548752	1.37258	0.740468	0.287139	0.522786	0.60577
Hv_array_14396	320.944	248.565	193.959	432.954	1.29119	0.780316	1.74182	0.0911579	0.162172	0.0219367
Hv_array_14398	74.3177	64.3371	51.5625	83.65	1.15513	0.801443	1.30018	0.28734	0.471579	0.315706
Hv_array_144	120372	85774.9	113470	76114.2	1.40335	1.32288	0.887372	0.0315787	0.309747	0.510561
Hv_array_1440	1349.93	1343.58	1212.25	1605.25	1.00473	0.902254	1.19476	0.980193	0.265561	0.360365
Hv_array_14400	1187.28	1036.65	816.846	980.236	1.1453	0.787967	0.94558	0.190847	0.241628	0.633954
Hv_array_14407	521.287	522.401	1398.72	6382.03	0.997866	2.67749	12.2167	0.987782	0.396867	0.0174968			up
Hv_array_14410	481.831	546.006	446.88	393.092	0.882465	0.818454	0.719941	0.331493	0.239777	0.0433316
Hv_array_14422	72.5937	89.284	80.063	199.612	0.813065	0.896723	2.2357	0.0952886	0.112397	1.12791e-05			up
Hv_array_1443	1273.02	1207.22	1197.64	1048.11	1.0545	0.992059	0.868197	0.71462	0.941386	0.196393
Hv_array_14430	75.6047	80.7992	89.082	31.2342	0.93571	1.10251	0.386565	0.291945	0.691597	0.00117796			down
Hv_array_14431	14.3335	34.7442	25.934	19.9343	0.412544	0.746425	0.573743	0.00275692	0.371335	0.0110323
Hv_array_14435	44.6091	69.6343	309.012	54.9714	0.64062	4.43765	0.789431	0.0037966	0.428048	0.0394176
Hv_array_14436	892.625	895.072	819.691	1522.76	0.997266	0.915782	1.70127	0.988134	0.671096	0.0348652
Hv_array_14439	406.231	505.208	554.031	359.648	0.804086	1.09664	0.711882	0.243824	0.660308	0.0945168
Hv_array_14443	1191.09	1144.46	1672.95	547.371	1.04074	1.46179	0.47828	0.78627	0.461845	0.00246987
Hv_array_1445	1130.54	727.999	713.876	442.063	1.55294	0.980601	0.60723	0.137144	0.864581	0.0140776			down
Hv_array_14450	23.8505	23.3315	19.3404	25.5662	1.02224	0.828939	1.09578	0.899482	0.445898	0.712113
Hv_array_14451	734.8	618.832	978.323	484.424	1.1874	1.58092	0.782804	0.566635	0.217826	0.486043
Hv_array_1446	220.659	222.753	210.756	152.987	0.990598	0.946143	0.6868	0.959235	0.77764	0.174401
Hv_array_14462	293.151	378.167	333.488	291.618	0.775188	0.881855	0.771135	0.151544	0.586571	0.118252
Hv_array_14469	469.4	547.655	827.345	590.537	0.85711	1.5107	1.0783	0.0428245	0.413002	0.119695
Hv_array_14471	1626.5	1668.8	1524.21	851.955	0.974657	0.913356	0.510521	0.914079	0.790083	0.0831284
Hv_array_14477	42.6852	54.758	109.777	44.1659	0.779525	2.00477	0.806566	0.149532	0.424059	0.362385
Hv_array_14478	421.423	516.102	385.714	309.772	0.81655	0.747359	0.600215	0.0395976	0.430422	0.00167555
Hv_array_14486	916.973	868.279	1022.91	1203.53	1.05608	1.17809	1.38611	0.677523	0.258769	0.257663
Hv_array_14487	132.229	108.271	89.9412	62.5545	1.22128	0.830705	0.577759	0.130435	0.361581	0.0262265
Hv_array_1449	354.25	411.055	541.702	842.687	0.861808	1.31784	2.05006	0.403874	0.35678	0.227862
Hv_array_14492	539.488	623.828	710.228	616.783	0.864802	1.1385	0.988706	0.640404	0.313982	0.944468
Hv_array_14494	182.17	149.094	157.281	71.1385	1.22184	1.05491	0.477138	0.363405	0.814997	0.0623794
Hv_array_14497	191.568	171.461	129.635	168.445	1.11727	0.756061	0.982408	0.321722	0.224381	0.885739
Hv_array_14500	653.885	659.674	710.266	340.307	0.991225	1.07669	0.515871	0.803821	0.576534	0.000637904
Hv_array_14502	220.495	529.957	504.113	401.855	0.416063	0.951234	0.758278	0.002772	0.765906	0.00080593	down
Hv_array_14503	5.98801	5.13028	6.26553	10.6184	1.16719	1.22128	2.06975	0.650467	0.711669	0.0563947
Hv_array_14506	297.756	327.562	294.486	402.768	0.909006	0.899023	1.22959	0.151373	0.494525	0.13992
Hv_array_14507	1849.81	2364.61	1513.74	898.9	0.782286	0.640165	0.380146	0.224265	0.201275	0.0163473			down
Hv_array_1451	10608.8	8383.16	7936.28	12010.1	1.26549	0.946693	1.43265	0.240585	0.684089	0.1624
Hv_array_14511	38.3221	142.679	112.691	70.1765	0.268589	0.789823	0.491849	0.032671	0.399922	0.0504933	down
Hv_array_14512	3302.3	4115.95	2916.16	2065.29	0.802317	0.708503	0.501777	0.123873	0.13016	0.00873977
Hv_array_14513	450.751	297.698	298.758	409.631	1.51412	1.00356	1.376	0.146078	0.986695	0.0933352
Hv_array_14514	181.448	160.666	161.692	56.2716	1.12935	1.00638	0.35024	0.310359	0.894419	0.0158996
Hv_array_14515	1355.77	892.139	941.348	1336.77	1.51969	1.05516	1.49838	0.0199419	0.422371	0.0305432
Hv_array_14519	174.472	138.536	127.082	103.85	1.25939	0.917319	0.749626	0.363192	0.694138	0.241879
Hv_array_14520	133.858	135.211	178.122	175.7	0.989992	1.31736	1.29945	0.968678	0.371767	0.622911
Hv_array_14521	136.866	168.02	263.311	185.555	0.814582	1.56714	1.10436	0.182944	0.417761	0.320227
Hv_array_14522	362.031	318.919	248.858	661.582	1.13518	0.780316	2.07445	0.555009	0.403631	0.0710757
Hv_array_14525	9.11486	13.4756	14.0716	7.10322	0.676396	1.04423	0.527116	0.121489	0.777492	0.0570026
Hv_array_14528	155.535	149.362	112.898	156.399	1.04133	0.755872	1.04712	0.508566	0.381281	0.547643
Hv_array_14535	190.923	154.911	162.819	65.0284	1.23247	1.05105	0.419779	0.621745	0.912192	0.173315
Hv_array_14542	316.658	390.866	285.49	484.856	0.810145	0.730403	1.24046	0.00867775	0.370051	0.00692512
Hv_array_14543	60.0026	57.3565	32.5992	44.7517	1.04613	0.568362	0.780237	0.603338	0.146563	0.330084
Hv_array_14548	288.566	448.954	374.671	215.944	0.642751	0.834541	0.480993	0.0297519	0.180671	0.00955719
Hv_array_14555	1809.58	2050.83	1591.48	3095.81	0.882364	0.776017	1.50954	0.0632757	0.486485	0.0236123
Hv_array_14557	873.419	792.531	695.847	1116.6	1.10206	0.878006	1.40891	0.430678	0.447745	0.0307155
Hv_array_1456	963.183	869.641	823.941	883.498	1.10756	0.94745	1.01593	0.366575	0.754771	0.86589
Hv_array_14562	7.2983	78.421	57.528	56.2795	0.0930656	0.733579	0.717659	0.00287446	0.399235	0.12283	down
Hv_array_14564	67.4503	72.568	62.6486	60.7169	0.929477	0.863308	0.836689	0.491657	0.380469	0.179098
Hv_array_14566	65.8138	78.1449	41.6719	47.2288	0.842201	0.533264	0.604375	0.442128	0.0922286	0.115199
Hv_array_14568	558.543	623.538	596.532	147.687	0.895765	0.95669	0.236853	0.709291	0.858401	0.0307605			down
Hv_array_14569	615.12	575.407	727.486	587.582	1.06902	1.2643	1.02116	0.4973	0.447256	0.903845
Hv_array_14577	814.756	963.596	603.582	1740.27	0.845537	0.626386	1.80601	0.146379	0.3001	0.061722
Hv_array_14578	232.42	376.943	312.833	566.138	0.616592	0.829921	1.50192	0.0207159	0.267904	0.348759
Hv_array_14588	581.594	776.6	632.325	1036.29	0.748898	0.814222	1.33439	0.00482093	0.389044	0.12887
Hv_array_14590	202.793	233.468	319.122	344.451	0.868613	1.36688	1.47536	0.0263628	0.407797	0.0463138
Hv_array_14591	74.3754	71.9875	65.2707	50.1946	1.03317	0.906696	0.697268	0.693381	0.137533	0.0209137
Hv_array_14593	260.762	277.494	212.595	335.625	0.939701	0.766124	1.20948	0.639646	0.406833	0.262277
Hv_array_14597	289.657	646.697	439.354	298.214	0.447902	0.679381	0.461134	0.0149311	0.438771	0.0183078	down
Hv_array_146	1872.19	1731.91	2069.22	1895.56	1.081	1.19476	1.09449	0.573702	0.265052	0.543407
Hv_array_1460	1043.81	1239.86	1112.44	1560.37	0.841877	0.897228	1.25851	0.111594	0.259931	0.0535689
Hv_array_14602	207.372	168.771	150.53	336.379	1.22872	0.89192	1.99311	0.256764	0.462612	0.0125069
Hv_array_14604	196.775	241.659	214.63	232.386	0.814267	0.888151	0.96163	0.630313	0.791216	0.941241
Hv_array_14605	117.749	211.225	169.178	228.663	0.557459	0.800935	1.08256	0.0145394	0.106301	0.712921
Hv_array_14606	25.3586	26.3384	20.4676	12.8131	0.9628	0.777103	0.48648	0.922947	0.370761	0.0984582
Hv_array_14607	1168.95	1084.12	1296.52	788.085	1.07825	1.19592	0.726938	0.629486	0.225407	0.255037
Hv_array_1461	49.2449	53.4336	56.3519	47.3974	0.921611	1.05462	0.887034	0.702069	0.793432	0.605726
Hv_array_14614	3694.44	3424.85	2574.3	5149.4	1.07872	0.751654	1.50354	0.534726	0.415789	0.0658147
Hv_array_14615	75.907	118.75	111.068	364.563	0.639218	0.935312	3.07001	0.361424	0.856522	0.103342
Hv_array_14617	1302.56	1602.43	1263.59	1277.03	0.812863	0.788542	0.796931	0.00959434	0.34657	0.178463
Hv_array_14619	295.835	184.731	140.965	1918.94	1.60143	0.76308	10.3878	0.0817429	0.374207	0.00146416			up
Hv_array_1462	193.491	255.096	335.418	232.576	0.758503	1.31487	0.911718	0.0367579	0.236371	0.748601
Hv_array_14621	1211.17	1661.8	1531.91	1198.88	0.728834	0.921842	0.721435	0.067586	0.47289	0.099465
Hv_array_14624	168.837	162.515	158.425	461.883	1.0389	0.974836	2.8421	0.689061	0.734719	0.00426878			up
Hv_array_14627	2091.48	2377.68	3051.81	3070.4	0.879628	1.28352	1.29134	0.0393961	0.529735	0.0630035
Hv_array_1463	480.586	542.287	515.568	573.996	0.886219	0.950728	1.05847	0.143692	0.745591	0.551862
Hv_array_14632	3430.71	3155.07	2585.91	2395.2	1.08737	0.819607	0.75916	0.659023	0.401137	0.283273
Hv_array_14633	13.3701	31.6762	22.6252	19.0596	0.422088	0.714265	0.601703	0.0070211	0.0575195	0.0230902
Hv_array_14635	136.922	139.331	90.5754	318.775	0.982708	0.650072	2.28789	0.865146	0.152946	0.00215564			up
Hv_array_14636	231.207	308.348	282.856	106.702	0.749826	0.917327	0.346043	0.520312	0.824429	0.169404
Hv_array_1464	8.83277	12.6799	36.2074	5.20658	0.696596	2.85549	0.410617	0.4957	0.237781	0.244608
Hv_array_14640	23.6346	24.2598	22.3734	29.0243	0.974228	0.922241	1.19639	0.929382	0.83297	0.732341
Hv_array_14641	318.078	354.399	484.119	531.635	0.897512	1.36603	1.5001	0.248038	0.336527	0.0728109
Hv_array_14642	403.819	374.776	346.576	239.185	1.07749	0.924755	0.638207	0.75185	0.824721	0.251338
Hv_array_14644	21.7987	18.9107	19.279	18.7501	1.15272	1.01948	0.991508	0.311287	0.938431	0.933198
Hv_array_1465	3390.99	2250.75	1966.13	3308.09	1.50661	0.873545	1.46977	0.0372984	0.360114	0.117492
Hv_array_14650	350.733	329.947	290.858	273.189	1.063	0.88153	0.827978	0.742485	0.543917	0.173278
Hv_array_14660	466.497	367.893	557.277	649.903	1.26802	1.51478	1.76655	0.128317	0.183952	0.0497523
Hv_array_14663	170.918	156.035	191.045	114.148	1.09539	1.22437	0.731557	0.752132	0.464711	0.531211
Hv_array_14665	607.489	702.044	696.402	1639.82	0.865314	0.991962	2.33578	0.33748	0.950271	0.00377902			up
Hv_array_14668	13.9129	19.7021	14.4156	11.743	0.706166	0.731678	0.596027	0.320605	0.309872	0.176629
Hv_array_14669	198.073	220.333	166.215	226.703	0.89897	0.75438	1.02891	0.211264	0.455678	0.845553
Hv_array_1467	422.052	305.781	274.049	225.697	1.38024	0.896226	0.738099	0.264795	0.721024	0.392235
Hv_array_14670	129.665	91.8774	91.1951	143.774	1.41128	0.992575	1.56485	0.031426	0.971912	0.114565
Hv_array_14671	403.97	511.059	341.547	546.399	0.790457	0.668312	1.06915	0.183909	0.341561	0.611886
Hv_array_14672	640.255	852.959	583.288	614.876	0.750628	0.68384	0.720874	0.0193969	0.276781	0.00785153
Hv_array_14676	762.464	1004.93	795.165	904.958	0.758721	0.791261	0.900515	0.0100538	0.342233	0.282834
Hv_array_1468	4559.72	3952.59	5473.5	4248.76	1.1536	1.38479	1.07493	0.386614	0.447621	0.712056
Hv_array_14680	773.252	964.672	905.407	499.086	0.80157	0.938565	0.517363	0.0630796	0.360357	0.00842876
Hv_array_14683	22.8766	24.8269	24.119	29.1191	0.921444	0.971486	1.17289	0.858247	0.948301	0.796214
Hv_array_14689	952.138	804.873	1180.12	655.771	1.18297	1.46622	0.814751	0.147321	0.00371941	0.134186
Hv_array_14691	944.979	673.326	459.174	594.826	1.40345	0.681948	0.883415	0.16827	0.2532	0.630743
Hv_array_14696	459.391	364.716	350.63	224.102	1.25959	0.961377	0.614455	0.261102	0.726119	0.135884
Hv_array_14697	72.7147	89.5501	93.8408	61.5808	0.811999	1.04791	0.687668	0.507141	0.835044	0.34244
Hv_array_147	34566.2	29831.2	53706	23178.5	1.15872	1.80033	0.776989	0.210122	0.305162	0.116416
Hv_array_14700	747.646	683.862	538.917	5545.3	1.09327	0.788049	8.10881	0.449822	0.424641	0.0038834			up
Hv_array_14704	486.574	584.843	569.88	448.611	0.831974	0.974416	0.767063	0.404783	0.902447	0.381106
Hv_array_1471	2192.02	2107.26	2015.98	3339.68	1.04022	0.956684	1.58485	0.822932	0.798438	0.101562
Hv_array_14712	359.086	362.215	267.648	267.715	0.991361	0.738919	0.739104	0.945906	0.343231	0.0357811
Hv_array_14713	529.349	406.16	378.322	405.63	1.3033	0.931462	0.998695	0.153517	0.826034	0.994955
Hv_array_14716	2132.27	1962.72	1705.29	2142.33	1.08639	0.868841	1.09151	0.50429	0.5598	0.556156
Hv_array_14719	28.7332	32.3744	48.9263	32.8354	0.887527	1.51126	1.01424	0.595273	0.29859	0.939652
Hv_array_14720	286.735	265.849	194.322	151.463	1.07856	0.730949	0.569732	0.682377	0.337091	0.0437327
Hv_array_14722	218.573	234.045	182.169	300.29	0.933894	0.778351	1.28304	0.69177	0.391134	0.124706
Hv_array_14724	4.37818	3.00889	6.06228	7.31754	1.45508	2.01479	2.43197	0.0546102	0.398844	0.0275349
Hv_array_14726	627.216	2856.55	2532.1	1393.63	0.219571	0.886421	0.487872	3.61365e-05	0.27652	0.00277747	down
Hv_array_14728	1174.11	1067.04	1426.43	1018.33	1.10035	1.33682	0.954354	0.470102	0.394015	0.752833
Hv_array_14730	8.96788	6.62752	11.0431	6.90129	1.35313	1.66626	1.04131	0.535933	0.237662	0.956128
Hv_array_14732	7.53493	8.52284	11.7696	6.33767	0.884087	1.38095	0.74361	0.627783	0.286451	0.326317
Hv_array_14733	23.1451	26.9542	20.5429	25.2413	0.858683	0.762139	0.936452	0.399899	0.337999	0.534239
Hv_array_14736	2178.34	2422.53	2766.67	2125.91	0.8992	1.14206	0.877559	0.24808	0.165664	0.111311
Hv_array_1474	379.842	403.967	434.223	196.898	0.940281	1.0749	0.487411	0.739602	0.718778	0.0690226
Hv_array_14740	354.179	325.987	282.677	145.861	1.08648	0.867142	0.447443	0.61943	0.440103	0.057139
Hv_array_14744	2931.99	3165.17	2115.09	19842.3	0.926329	0.668239	6.26895	0.856235	0.395503	0.0291463			up
Hv_array_14745	37.2258	37.6165	49.8365	36.712	0.989614	1.32486	0.975953	0.954564	0.13928	0.916221
Hv_array_14754	152.073	146.121	173.874	93.653	1.04073	1.18993	0.640929	0.920133	0.627645	0.460254
Hv_array_14755	45.6925	44.7386	35.7488	40.1017	1.02132	0.799058	0.896354	0.85281	0.543685	0.483494
Hv_array_14759	1428.34	1261.23	924.772	697.449	1.1325	0.733233	0.552993	0.252139	0.472047	0.00545338
Hv_array_14760	30.5758	29.485	19.7443	23.5591	1.037	0.669638	0.799021	0.807559	0.114935	0.204363
Hv_array_14763	25.7311	40.8968	34.779	16.7929	0.629172	0.850409	0.410615	0.224738	0.710347	0.0975335
[truncated: 41,227 more rows]

## Sheet: Sym>Apo
List of genes upregulated in Hv_Sym and Hv_Sym_sexy compared to Hv_Apo.
probename	Fold Change			Human Best Hit Gene		Blast2GO Annotation
	Hv_Sym/Apo	Hv_Sym_sexy/Hv_Apo	Hv_NC64A/Hv_Sym	ID	genename	Description	e-Value	GO IDs	GO Names	Enzyme Codes	Enzyme Names	InterPro IDs	InterPro GO IDs	InterPro GO Names
Hv_array_2084	5.53417	3.92976	0.878589	NP_004238.3	116 kDa U5 small nuclear ribonucleoprotein component isoform a	116 kda u5 small nuclear ribonucleoprotein component; predicted protein	0	P:GO:0044281; C:GO:0005634; C:GO:0005737; F:GO:0003924; P:GO:0034655; F:GO:0043167; P:GO:0006397; C:GO:0005730; F:GO:0003674; C:GO:0005654	P:small molecule metabolic process; C:nucleus; C:cytoplasm; F:GTPase activity; P:nucleobase-containing compound catabolic process; F:ion binding; P:mRNA processing; C:nucleolus; F:molecular_function; C:nucleoplasm			IPR000795 (PRINTS); IPR004161 (PFAM); IPR009000 (SUPERFAMILY); G3DSA:2.40.30.10 (GENE3D),G3DSA:3.40.50.300 (GENE3D),G3DSA:3.90.1430.10 (GENE3D),PTHR23115 (PANTHER),PTHR23115:SF5 (PANTHER),SSF52540 (SUPERFAMILY)	F:GO:0005525; F:GO:0003924	F:GTP binding; F:GTPase activity
Hv_array_rc_7347	2.08985	2.93304	0.991903	NP_064518.1	1-acyl-sn-glycerol-3-phosphate acyltransferase delta	1-acyl-sn-glycerol-3-phosphate acyltransferase delta	1.17895e-122	F:GO:0003841; P:GO:0008150; F:GO:0005515; P:GO:0008152; C:GO:0016020; C:GO:0016021; P:GO:0008654; F:GO:0016740; C:GO:0005575; F:GO:0016746; F:GO:0003674	F:1-acylglycerol-3-phosphate O-acyltransferase activity; P:biological_process; F:protein binding; P:metabolic process; C:membrane; C:integral component of membrane; P:phospholipid biosynthetic process; F:transferase activity; C:cellular_component; F:transferase activity, transferring acyl groups; F:molecular_function			PTHR10983 (PANTHER),PTHR10983:SF1 (PANTHER),SignalP-NN(euk) (SIGNALP),tmhmm (TMHMM)	no GO terms	no GO terms
Hv_array_rc_8006	2.25916	3.07632	0.831512	NP_071383.1	28S ribosomal protein S14, mitochondrial	mitochondrial ribosomal protein s14; predicted protein	5.93472e-52	F:GO:0003735; C:GO:0005739; C:GO:0005840; P:GO:0006412	F:structural constituent of ribosome; C:mitochondrion; C:ribosome; P:translation			IPR001209 (PANTHER); G3DSA:4.10.830.10 (GENE3D),SSF57716 (SUPERFAMILY)	F:GO:0003735; C:GO:0005840; C:GO:0005622; P:GO:0006412	F:structural constituent of ribosome; C:ribosome; C:intracellular; P:translation
Hv_array_RC_FV81RT001AO8P	2.12227	2.00072	1.17467	NP_001120920.1	4-aminobutyrate aminotransferase, mitochondrial precursor	4-aminobutyrate mitochondrial-like; 4-aminobutyrate aminotransferase	4.56481e-14	F:GO:0043167; P:GO:0006520; F:GO:0003674	F:ion binding; P:cellular amino acid metabolic process; F:molecular_function	EC:2.6.1.19	4-aminobutyrate--2-oxoglutarate transaminase	IPR004631 (PTHR11986:PANTHER); IPR005814 (PANTHER)	F:GO:0030170; F:GO:0003867; F:GO:0008483; P:GO:0009448	F:pyridoxal phosphate binding; F:4-aminobutyrate transaminase activity; F:transaminase activity; P:gamma-aminobutyric acid metabolic process
Hv_array_rc_21349	2.89284	4.24674	0.781732	NP_006243.2	5'-AMP-activated protein kinase catalytic subunit alpha-2	5 -amp-activated protein kinase catalytic subunit alpha-2; 5 -amp-activated protein kinase catalytic subunit alpha-2-like	2.98357e-17	P:GO:0008150; P:GO:0006091; P:GO:0055085; P:GO:0006461; P:GO:0007165; P:GO:0006464; F:GO:0043167; P:GO:0009058; C:GO:0043234; C:GO:0005622; P:GO:0007049; P:GO:0006950; C:GO:0005886; C:GO:0005654; P:GO:0044281; P:GO:0006629; C:GO:0005829; F:GO:0030674; F:GO:0016301	P:biological_process; P:generation of precursor metabolites and energy; P:transmembrane transport; P:protein complex assembly; P:signal transduction; P:cellular protein modification process; F:ion binding; P:biosynthetic process; C:protein complex; C:intracellular; P:cell cycle; P:response to stress; C:plasma membrane; C:nucleoplasm; P:small molecule metabolic process; P:lipid metabolic process; …			PTHR24343 (PANTHER),PTHR24343:SF82 (PANTHER)	no GO terms	no GO terms
Hv_array_4815	3.32706	5.00626	0.737257	NP_065392.1	adipocyte plasma membrane-associated protein	adipocyte plasma membrane-associated; adipocyte plasma membrane-associated partial	0	C:GO:0005623; F:GO:0016829; P:GO:0009058	C:cell; F:lyase activity; P:biosynthetic process	EC:4.3.3.2	Strictosidine synthase	IPR011042 (G3DSA:2.120.10.GENE3D); IPR018119 (PFAM); PTHR10426 (PANTHER),PTHR10426:SF6 (PANTHER),SSF63829 (SUPERFAMILY)	F:GO:0016844; P:GO:0009058	F:strictosidine synthase activity; P:biosynthetic process
Hv_array_rc_5333	2.22835	3.61843	0.74563	NP_079034.3	agmatinase, mitochondrial precursor	arginase agmatinase formiminoglutamase	1.65114e-175	F:GO:0003674	F:molecular_function			no IPS match	no IPS match	no IPS match
Hv_array_593	6.17625	7.32294	1.27596	NP_653278.2	alpha-1,6-mannosylglycoprotein 6-beta-N-acetylglucosaminyltransferase B isoform 1	alpha- -mannosylglycoprotein 6-beta-n-acetylglucosaminyltransferase b-like; PREDICTED: uncharacterized protein LOC100200666	1.57779e-61	P:GO:0005975; P:GO:0006464; P:GO:0009058; C:GO:0005575	P:carbohydrate metabolic process; P:cellular protein modification process; P:biosynthetic process; C:cellular_component			IPR026116 (PANTHER); PTHR15075:SF0 (PANTHER),SignalP-NN(euk) (SIGNALP)	P:GO:0006487	P:protein N-linked glycosylation
Hv_array_rc_13856	2.07227	2.66818	0.89073	NP_597707.1	ankyrin repeat and SAM domain-containing protein 3	ankyrin repeat and sam domain-containing protein 3; ankyrin repeat and sam domain-containing protein 3-like	1.218e-27	F:GO:0003674	F:molecular_function			IPR002110 (PROFILE); IPR020683 (G3DSA:1.25.40.GENE3D); PTHR24184 (PANTHER),PTHR24184:SF0 (PANTHER)	F:GO:0005515	F:protein binding
Hv_array_RSASM_20639	2.65648	2.30539	0.676998	NP_071379.3	ankyrin repeat domain-containing protein 5	ankyrin repeat domain-containing protein 5; ankyrin repeat domain-containing protein 5-like	2.76938e-38	F:GO:0003674	F:molecular_function			IPR002110 (PFAM); IPR020683 (G3DSA:1.25.40.GENE3D); PTHR24127 (PANTHER)	F:GO:0005515	F:protein binding
Hv_array_rc_4186	2.77049	3.45873	1.12834	NP_065733.2	arsenic (+3 oxidation state) methyltransferase	arsenite s-adenosylmethyltransferase; arsenite methyltransferase-like	2.17866e-141	C:GO:0005829; F:GO:0008168	C:cytosol; F:methyltransferase activity			G3DSA:3.40.50.150 (GENE3D),PTHR10108 (PANTHER),PTHR10108:SF226 (PANTHER),PF13847 (PFAM),SSF53335 (SUPERFAMILY)	no GO terms	no GO terms
Hv_array_NPNH_26887	2.17495	3.30753	0.937528	NP_001003805.1	ATP synthase, H+ transporting, mitochondrial F0 complex, subunit s isoform b precursor	atp synthase subunit mitochondrial-like	1.63107e-15	P:GO:0008150; C:GO:0005575; F:GO:0003674	P:biological_process; C:cellular_component; F:molecular_function			IPR026063 (PANTHER); PTHR13382:SF0 (PANTHER)	no GO terms	no GO terms
Hv_array_rc_7438	5.76461	5.00188	1.21377	NP_071452.2	ATP-binding cassette sub-family G member 4	abc transporter g family member 22-like	4.48746e-99	F:GO:0003674	F:molecular_function			no IPS match	no IPS match	no IPS match
Hv_array_rc_15313	6.22211	5.21245	0.975174	NP_071881.1	ATP-binding cassette sub-family G member 5	atp-binding cassette subfamily member group wbc protein 3	4.97943e-15	F:GO:0000166; F:GO:0016887; F:GO:0005524; C:GO:0016020; P:GO:0006200; F:GO:0017111	F:nucleotide binding; F:ATPase activity; F:ATP binding; C:membrane; P:obsolete ATP catabolic process; F:nucleoside-triphosphatase activity			PTHR19241 (PANTHER)	no GO terms	no GO terms
Hv_array_8863	2.74638	2.70129	0.807404	NP_036221.2	ATP-binding cassette, sub-family B, member 10 precursor	abc transporter b family protein; predicted protein	9.19587e-74	F:GO:0016887; P:GO:0055085; F:GO:0043167; P:GO:0006810; C:GO:0005575	F:ATPase activity; P:transmembrane transport; F:ion binding; P:transport; C:cellular_component	EC:3.6.1.3	Adenosinetriphosphatase	IPR001140 (PFAM); IPR011527 (SUPERFAMILY); IPR017940 (PROFILE); G3DSA:1.20.1560.10 (GENE3D),G3DSA:3.40.50.300 (GENE3D),PTHR24221 (PANTHER),PTHR24221:SF36 (PANTHER),tmhmm (TMHMM),SSF52540 (SUPERFAMILY)	F:GO:0005524; P:GO:0055085; C:GO:0016021; P:GO:0006810	F:ATP binding; P:transmembrane transport; C:integral component of membrane; P:transport
Hv_array_rc_11896	2.49166	2.5592	1.52444	NP_036221.2	ATP-binding cassette, sub-family B, member 10 precursor	protein; abc transporter b family member 25-like	9.95505e-56	F:GO:0016887; P:GO:0044281; P:GO:0008150; P:GO:0055085; F:GO:0022857; P:GO:0034655; F:GO:0043167; C:GO:0005575; C:GO:0005773	F:ATPase activity; P:small molecule metabolic process; P:biological_process; P:transmembrane transport; F:transmembrane transporter activity; P:nucleobase-containing compound catabolic process; F:ion binding; C:cellular_component; C:vacuole	EC:3.6.1.3	Adenosinetriphosphatase	IPR003439 (PFAM); G3DSA:3.40.50.300 (GENE3D),PTHR24221 (PANTHER),SSF52540 (SUPERFAMILY)	F:GO:0016887; F:GO:0005524	F:ATPase activity; F:ATP binding
Hv_array_12074	2.06638	2.10247	0.687437	NP_004661.2	bifunctional 3'-phosphoadenosine 5'-phosphosulfate synthase 2 isoform a	3 -phosphoadenosine 5 -phosphosulfate synthase 2; bifunctional 3 -phosphoadenosine 5 -phosphosulfate synthase-like	7.94398e-67	P:GO:0044281; P:GO:0008150; F:GO:0016779; P:GO:0006790; P:GO:0048856; F:GO:0043167; C:GO:0005829; P:GO:0034641; P:GO:0009058; F:GO:0016301; F:GO:0003674	P:small molecule metabolic process; P:biological_process; F:nucleotidyltransferase activity; P:sulfur compound metabolic process; P:anatomical structure development; F:ion binding; C:cytosol; P:cellular nitrogen compound metabolic process; P:biosynthetic process; F:kinase activity; F:molecular_function	EC:2.7.1.25	Adenylyl-sulfate kinase	IPR002891 (PFAM); G3DSA:3.40.50.300 (GENE3D),PTHR11055 (PANTHER),PTHR11055:SF1 (PANTHER),SSF52540 (SUPERFAMILY)	F:GO:0005524; F:GO:0004020; P:GO:0000103	F:ATP binding; F:adenylylsulfate kinase activity; P:sulfate assimilation
Hv_array_7489	2.86826	2.82298	0.718102	NP_065995.1	bile acid beta-glucosidase	hypothetical conserved protein; PREDICTED: uncharacterized protein LOC100212022	3.57373e-108	P:GO:0006629; C:GO:0005575; F:GO:0016798	P:lipid metabolic process; C:cellular_component; F:hydrolase activity, acting on glycosyl bonds	EC:3.2.1.45	Glucosylceramidase	IPR006775 (PFAM); IPR008928 (SUPERFAMILY); PTHR12654 (PANTHER),PTHR12654:SF0 (PANTHER),tmhmm (TMHMM)	F:GO:0004348; F:GO:0003824; C:GO:0016021; P:GO:0006665	F:glucosylceramidase activity; F:catalytic activity; C:integral component of membrane; P:sphingolipid metabolic process
Hv_array_rc_9596	3.56325	4.1901	1.62187	NP_114160.1	BTB/POZ domain-containing protein KCTD10	btb poz domain-containing adapter for cul3-mediated degradation protein 3	2.5769e-108	F:GO:0022857; P:GO:0009056; C:GO:0005737; P:GO:0006464; C:GO:0043234; C:GO:0005730; P:GO:0006810; C:GO:0005622; C:GO:0005886; F:GO:0003674	F:transmembrane transporter activity; P:catabolic process; C:cytoplasm; P:cellular protein modification process; C:protein complex; C:nucleolus; P:transport; C:intracellular; C:plasma membrane; F:molecular_function			PTHR11145 (PANTHER)	no GO terms	no GO terms
Hv_array_18736	6.04199	6.34462	1.02591	NP_060104.2	BTB/POZ domain-containing protein KCTD9	btb poz domain-containing protein kctd9-like; unnamed protein product	4.57939e-23	F:GO:0022857; P:GO:0006461; C:GO:0005575; F:GO:0003674	F:transmembrane transporter activity; P:protein complex assembly; C:cellular_component; F:molecular_function			IPR000210 (PROFILE); IPR003131 (PFAM); IPR011333 (G3DSA:3.30.710.GENE3D); PTHR14958 (PANTHER),PTHR14958:SF8 (PANTHER)	F:GO:0005515; P:GO:0051260	F:protein binding; P:protein homooligomerization
Hv_array_1306	2.6253	2.04316	1.16295	NP_001036090.1	calcyphosin-like protein	calcyphosin-like protein; PREDICTED: calcyphosin-like protein-like	1.4915e-121	F:GO:0043167	F:ion binding			IPR002048 (SMART); IPR011992 (G3DSA:1.10.238.GENE3D); IPR018247 (PROSITE); IPR018249 (PROFILE); PTHR10891 (PANTHER),PTHR10891:SF5 (PANTHER),PF13499 (PFAM),SSF47473 (SUPERFAMILY)	F:GO:0005509	F:calcium ion binding
Hv_array_np_21580	2.37093	2.4063	0.700804	NP_001159578.1	calmodulin isoform 2	pinus taeda anonymous locus cl1154contig1_04 genomic sequence; calmodulin- partial	8.1081e-48	C:GO:0005856; F:GO:0043167; F:GO:0008092	C:cytoskeleton; F:ion binding; F:cytoskeletal protein binding			IPR002048 (SMART); IPR011992 (G3DSA:1.10.238.GENE3D); IPR018247 (PROSITE); IPR018249 (PROFILE); PTHR23050 (PANTHER),PF13405 (PFAM),PF13833 (PFAM),SSF47473 (SUPERFAMILY)	F:GO:0005509	F:calcium ion binding
Hv_array_NPNH_21275	2.36324	3.52629	1.17757	NP_001218.1	caspase 7 isoform alpha precursor	caspase d	9.85371e-18	P:GO:0008150; F:GO:0008233	P:biological_process; F:peptidase activity	EC:3.4.22	Acting on peptide bonds (peptidases)	IPR001309 (PROFILE); IPR002398 (PANTHER); G3DSA:3.40.50.1460 (GENE3D),PTHR10454:SF65 (PANTHER),SSF52129 (SUPERFAMILY)	P:GO:0006508; F:GO:0004197	P:proteolysis; F:cysteine-type endopeptidase activity
Hv_array_RCRSASM_8366	3.37032	4.53088	1.94828	NP_847899.1	C-C chemokine receptor type 3 isoform 1	probable g-protein coupled receptor 63; ---NA---	1.20726e-07	P:GO:0007165; C:GO:0005575	P:signal transduction; C:cellular_component			IPR000276 (PFAM); IPR017452 (PROFILE); G3DSA:1.20.1070.10 (GENE3D),PTHR24243 (PANTHER),SignalP-NN(euk) (SIGNALP),tmhmm (TMHMM),SSF81321 (SUPERFAMILY)	P:GO:0007186; C:GO:0016021	P:G-protein coupled receptor signaling pathway; C:integral component of membrane
Hv_array_rc_9525	5.23316	9.81447	0.551962	NP_077016.2	ChaC, cation transport regulator-like 1 isoform a	cation transport regulator-like protein 1	1.22538e-85	P:GO:0008219; P:GO:0007165; C:GO:0005829; P:GO:0006950; F:GO:0003674	P:cell death; P:signal transduction; C:cytosol; P:response to stress; F:molecular_function			IPR006840 (PANTHER); PTHR12192:SF0 (PANTHER)	no GO terms	no GO terms
Hv_array_rc_6694	2.10384	3.23371	0.803458	NP_998772.1	coiled-coil domain-containing protein 103	coiled-coil domain-containing protein 103	2.663e-88	P:GO:0008150; C:GO:0005575; F:GO:0003674	P:biological_process; C:cellular_component; F:molecular_function			IPR025986 (PFAM)	no GO terms	no GO terms
Hv_array_11411	2.93377	2.98151	0.748182	NP_006030.2	C-type mannose receptor 2	PREDICTED: similar to predicted protein, partial [Hydra magnipapillata]; PREDICTED: uncharacterized protein LOC101237396	6.8325e-32	F:GO:0003674	F:molecular_function			IPR000742 (PROFILE); IPR001304 (PFAM); IPR006210 (SMART); IPR013032 (PROSITE); IPR016186 (G3DSA:3.10.100.GENE3D); IPR016187 (SUPERFAMILY); IPR018378 (PROSITE); PTHR22802 (PANTHER)	F:GO:0005515; F:GO:0030246	F:protein binding; F:carbohydrate binding
Hv_array_707	4.10207	4.86515	0.899595	NP_036256.2	cysteine and histidine-rich domain-containing protein 1 isoform a	cysteine and histidine-rich domain-containing protein 1-like	1.20932e-131	P:GO:0008150	P:biological_process			IPR007051 (PFAM); IPR007052 (PROFILE); IPR008978 (SUPERFAMILY); IPR017447 (PFAM); G3DSA:2.60.40.790 (GENE3D),PTHR12621 (PANTHER)	no GO terms	no GO terms
Hv_array_FWZAEML02H1156	4.02542	4.71138	0.661192	NP_036256.2	cysteine and histidine-rich domain-containing protein 1 isoform a	integrin beta-1-binding	4.24022e-11	P:GO:0007165	P:signal transduction			no IPS match	no IPS match	no IPS match
Hv_array_469	2.9749	3.52992	0.75659	NP_000756.2	cytochrome P450 3A7	cytochrome p450; taurochenodeoxycholic 6 alpha-hydroxylase-like	3.90399e-50	P:GO:0008150; F:GO:0003674	P:biological_process; F:molecular_function			IPR001128 (PRINTS); IPR002401 (PRINTS); PTHR24292 (PANTHER),SignalP-NN(euk) (SIGNALP)	F:GO:0005506; F:GO:0009055; P:GO:0055114; F:GO:0020037	F:iron ion binding; F:electron carrier activity; P:oxidation-reduction process; F:heme binding
Hv_array_rc_3973	2.38696	3.90175	0.665868	NP_653223.2	DC-STAMP domain-containing protein 2	dc-stamp domain-containing protein 2	7.02417e-14	C:GO:0005575	C:cellular_component			IPR012858 (PFAM); PTHR21041 (PANTHER),SignalP-NN(euk) (SIGNALP),tmhmm (TMHMM)	C:GO:0016021	C:integral component of membrane
Hv_array_NPNHRC_12011	2.14139	2.79435	0.687405	NP_001091894.1	disks large homolog 1 isoform 1	---NA---						IPR015143 (PFAM); PTHR23119 (PANTHER),PTHR23119:SF5 (PANTHER),SSF101288 (SUPERFAMILY)	no GO terms	no GO terms
Hv_array_RSASM_15266	2.12063	3.5501	0.697043	NP_003576.1	double C2-like domains, beta	double c2-like domain-containing protein beta-like	1.46605e-22	C:GO:0005623	C:cell			G3DSA:2.60.40.150 (GENE3D),PTHR10024 (PANTHER),PTHR10024:SF118 (PANTHER)	no GO terms	no GO terms
Hv_array_12893	4.78133	2.40889	0.89947	NP_113584.3	E3 ubiquitin-protein ligase HUWE1	predicted protein [Nematostella vectensis]	1.18201e-06	P:GO:0006464; F:GO:0016881; C:GO:0005622	P:cellular protein modification process; F:acid-amino acid ligase activity; C:intracellular			no IPS match	no IPS match	no IPS match
Hv_array_npRC_25167	7.25306	5.6494	0.660629	NP_071442.2	EGF, latrophilin and seven transmembrane domain containing 1 precursor	cd97 antigen precursor; probable g-protein coupled receptor 112-like	1.11519e-10	P:GO:0007165; F:GO:0004871; C:GO:0005575	P:signal transduction; F:signal transducer activity; C:cellular_component			IPR000832 (PFAM); IPR017981 (PROFILE); PTHR12011 (PANTHER),SignalP-NN(euk) (SIGNALP)	F:GO:0004930; F:GO:0004888; P:GO:0007186; C:GO:0016020; C:GO:0016021; P:GO:0007166	F:G-protein coupled receptor activity; F:transmembrane signaling receptor activity; P:G-protein coupled receptor signaling pathway; C:membrane; C:integral component of membrane; P:cell surface receptor signaling pathway
Hv_array_8666	2.80563	2.65589	0.6155	NP_714913.1	ELMO domain-containing protein 2	elmo domain-containing protein 2	8.55487e-76	P:GO:0008150	P:biological_process			PTHR12771 (PANTHER),PTHR12771:SF1 (PANTHER)	no GO terms	no GO terms
Hv_array_rc_2499	2.17635	2.03342	1.46984	NP_938408.1	endoplasmic reticulum-Golgi intermediate compartment protein 3 isoform a	endoplasmic reticulum-golgi intermediate compartment protein 3 isoform 2	0	C:GO:0005783; C:GO:0043226; C:GO:0005575; P:GO:0006810	C:endoplasmic reticulum; C:organelle; C:cellular_component; P:transport			IPR012936 (PFAM); PTHR10984 (PANTHER),PTHR10984:SF6 (PANTHER),PF13850 (PFAM),tmhmm (TMHMM)	no GO terms	no GO terms
Hv_array_13298	2.09627	3.48668	0.64235	NP_000493.1	eosinophil peroxidase preproprotein	peroxidase; ---NA---	7.56904e-69	P:GO:0008150; F:GO:0016491; P:GO:0006950; F:GO:0003674	P:biological_process; F:oxidoreductase activity; P:response to stress; F:molecular_function	EC:1.11.1.7	Peroxidase	IPR002007 (G3DSA:1.10.640.GENE3D); IPR010255 (SUPERFAMILY); PTHR11475 (PANTHER)	F:GO:0004601; P:GO:0006979; P:GO:0055114; F:GO:0020037	F:peroxidase activity; P:response to oxidative stress; P:oxidation-reduction process; F:heme binding
Hv_array_26108	7.16341	5.33728	0.706035	NP_001073917.2	ephrin type-A receptor 6 isoform a	cd163 partial	4.68226e-09	F:GO:0004930; F:GO:0008270; F:GO:0030246; P:GO:0007186; F:GO:0005509; P:GO:0007155; F:GO:0004872; F:GO:0005488; C:GO:0005622	F:G-protein coupled receptor activity; F:zinc ion binding; F:carbohydrate binding; P:G-protein coupled receptor signaling pathway; F:calcium ion binding; P:cell adhesion; F:receptor activity; F:binding; C:intracellular			SignalP-NN(euk) (SIGNALP)	no GO terms	no GO terms
Hv_array_2103	4.32472	4.23818	0.825008	NP_892116.2	eukaryotic translation initiation factor 5	eukaryotic translation initiation factor 5	0	F:GO:0008135; P:GO:0006412	F:translation factor activity, RNA binding; P:translation			no IPS match	no IPS match	no IPS match
Hv_array_rc_28396	2.18503	3.42562	0.679311	NP_659469.3	F-box/LRR-repeat protein 13 isoform 1	leucine-rich repeat; atp synthase subunit mitochondrial-like	7.79559e-19	F:GO:0003674	F:molecular_function			IPR001611 (PFAM); IPR026063 (PANTHER); G3DSA:3.80.10.10 (GENE3D),PTHR13382:SF0 (PANTHER),SSF52058 (SUPERFAMILY)	F:GO:0005515	F:protein binding
Hv_array_3721	7.05784	5.68947	0.743002	NP_001013433.1	F-box/WD repeat-containing protein 7 isoform 3	novel protein containing four wd g-beta repeats; PREDICTED: uncharacterized protein LOC100214037	0	F:GO:0003674	F:molecular_function			IPR001680 (PFAM); IPR015943 (G3DSA:2.130.10.GENE3D); IPR017986 (PROFILE); IPR019775 (PROSITE); PTHR22844 (PANTHER),PTHR22844:SF26 (PANTHER)	F:GO:0005515	F:protein binding
Hv_array_7915	4.01024	5.08627	0.938495	NP_001990.2	fibrillin-2 precursor	fibrillin-1- partial; ---NA---	3.11967e-27	F:GO:0043167; F:GO:0003674	F:ion binding; F:molecular_function			IPR000152 (PROSITE); IPR000742 (PROFILE); IPR001881 (PFAM); IPR006210 (SMART); IPR013032 (PROSITE); IPR018097 (PROSITE); G3DSA:2.10.25.10 (GENE3D),PTHR24838 (PANTHER),PTHR24838:SF171 (PANTHER),SSF57196 (SUPERFAMILY)	F:GO:0005515; F:GO:0005509	F:protein binding; F:calcium ion binding
Hv_array_18148	2.33517	2.03727	0.691895	NP_775853.2	glucose 1,6-bisphosphate synthase	pgm2_dicdi ame: full=probable phosphoglucomutase-2 short=pgm 2 ame: full=glucose phosphomutase 2; PREDICTED: phosphoglucomutase-2-like	1.63984e-40	P:GO:0005975; F:GO:0043167	P:carbohydrate metabolic process; F:ion binding			IPR005845 (PFAM); PTHR22573 (PANTHER),PTHR22573:SF2 (PANTHER)	P:GO:0005975	P:carbohydrate metabolic process
Hv_array_1046	3.05922	2.17775	0.482094	NP_002056.2	glutamine synthetase	glutamine synthetase	0	C:GO:0005737; F:GO:0043167; P:GO:0006520; P:GO:0009058; F:GO:0016874	C:cytoplasm; F:ion binding; P:cellular amino acid metabolic process; P:biosynthetic process; F:ligase activity			no IPS match	no IPS match	no IPS match
Hv_array_np_1276	5.99368	7.16238	0.780387	NP_932066.1	glutaredoxin-2, mitochondrial isoform 2	cpyc type	1.4381e-22	F:GO:0016491; P:GO:0042592; F:GO:0003674	F:oxidoreductase activity; P:homeostatic process; F:molecular_function			SignalP-NN(euk) (SIGNALP)	no GO terms	no GO terms
Hv_array_rc_4147	3.97282	4.02878	1.23407	NP_001001413.3	golgin subfamily A member 6-like protein 1	PREDICTED: hypothetical protein [Hydra magnipapillata]	7.15932e-26					SignalP-NN(euk) (SIGNALP)	no GO terms	no GO terms
Hv_array_5242	2.35621	3.3548	1.21916	NP_001472.1	growth arrest-specific protein 8	growth arrest-specific protein 8; growth arrest-specific protein 8- partial	1.19288e-145	P:GO:0048870; C:GO:0005856; C:GO:0005929; C:GO:0005794; C:GO:0043234	P:cell motility; C:cytoskeleton; C:cilium; C:Golgi apparatus; C:protein complex			IPR025593 (PFAM); PTHR31543 (PANTHER),PTHR31543:SF0 (PANTHER)	P:GO:0048870; C:GO:0031514	P:cell motility; C:motile cilium
Hv_array_8765	2.22012	3.25343	0.912909	NP_001472.1	growth arrest-specific protein 8	growth arrest-specific protein 8; ---NA---	1.1396e-83	P:GO:0008283; P:GO:0048870; C:GO:0005856; C:GO:0005929; C:GO:0005794; C:GO:0043234; F:GO:0003674	P:cell proliferation; P:cell motility; C:cytoskeleton; C:cilium; C:Golgi apparatus; C:protein complex; F:molecular_function			IPR025593 (PFAM); PTHR31543 (PANTHER),PTHR31543:SF0 (PANTHER)	P:GO:0048870; C:GO:0031514	P:cell motility; C:motile cilium
Hv_array_rc_6971	2.45807	3.45685	1.21684	NP_057556.2	GSK3-beta interaction protein	gsk3-beta interaction	8.8351e-27	P:GO:0008150; C:GO:0005737; F:GO:0003674	P:biological_process; C:cytoplasm; F:molecular_function			IPR007967 (PRODOM); IPR023231 (SUPERFAMILY)	no GO terms	no GO terms
Hv_array_rc_780	2.86271	2.74778	0.906864	NP_078908.1	histone deacetylase complex subunit SAP30L isoform 1	histone deacetylase complex subunit sap30l; histone deacetylase complex subunit sap30l-like	2.93099e-47	C:GO:0005634; P:GO:0034641; P:GO:0009058; F:GO:0003674	C:nucleus; P:cellular nitrogen compound metabolic process; P:biosynthetic process; F:molecular_function			IPR024145 (PANTHER); IPR025717 (PFAM); IPR025718 (PFAM); PTHR13286:SF2 (PANTHER)	F:GO:0005515	F:protein binding
Hv_array_rc_3487	2.38467	2.56412	0.838109	NP_003923.2	hsc70-interacting protein	hsc70-interacting protein; PREDICTED: hsc70-interacting protein-like	5.73783e-122	F:GO:0030674	F:protein binding, bridging			IPR011990 (G3DSA:1.25.40.GENE3D); IPR013026 (PROFILE); IPR013105 (PFAM); IPR019734 (SMART); PTHR22904 (PANTHER),PTHR22904:SF34 (PANTHER),PF13414 (PFAM),SSF48452 (SUPERFAMILY)	F:GO:0005515	F:protein binding
Hv_array_10926	3.85169	2.31567	0.804874	NP_115679.2	hydroxysteroid dehydrogenase-like protein 2	hydroxysteroid dehydrogenase-like protein 2	1.16857e-14	C:GO:0005777; F:GO:0032934; F:GO:0003824; F:GO:0016491; P:GO:0008152; C:GO:0005739; C:GO:0016020; P:GO:0055114; F:GO:0005488	C:peroxisome; F:sterol binding; F:catalytic activity; F:oxidoreductase activity; P:metabolic process; C:mitochondrion; C:membrane; P:oxidation-reduction process; F:binding			no IPS match	no IPS match	no IPS match
Hv_array_rc_6842	2.41153	3.34941	1.58981	NP_001096034.1	hypothetical protein LOC112752 isoform 2	intraflagellar transport protein 43 homolog	4.98386e-32	P:GO:0030705; P:GO:0000902	P:cytoskeleton-dependent intracellular transport; P:cell morphogenesis			tmhmm (TMHMM)	no GO terms	no GO terms
Hv_array_rc_6298	7.09976	4.72946	0.988013	NP_872348.2	hypothetical protein LOC220081	protein fam194b	4.27994e-80	F:GO:0008565; P:GO:0006396; P:GO:0042981; C:GO:0000139; F:GO:0005488; P:GO:0006886; C:GO:0005622; F:GO:0000166; F:GO:0003676; C:GO:0005634; F:GO:0005524; F:GO:0003723; C:GO:0030529; C:GO:0005737; P:GO:0006915; C:GO:0016020; F:GO:0017111; P:GO:0048280	F:protein transporter activity; P:RNA processing; P:regulation of apoptotic process; C:Golgi membrane; F:binding; P:intracellular protein transport; C:intracellular; F:nucleotide binding; F:nucleic acid binding; C:nucleus; F:ATP binding; F:RNA binding; C:intracellular ribonucleoprotein complex; C:cytoplasm; P:apoptotic process; C:membrane; F:nucleoside-triphosphatase activity; P:vesicle fusion wi…			no IPS match	no IPS match	no IPS match
Hv_array_13624	2.99706	2.18144	0.818272	NP_736609.2	hypothetical protein LOC267004	piggybac transposable element derived 4	4.73687e-44	F:GO:0003676; F:GO:0046872	F:nucleic acid binding; F:metal ion binding			PF13843 (PFAM)	no GO terms	no GO terms
Hv_array_rc_7781	2.28296	2.33654	1.16602	NP_004499.2	isopentenyl-diphosphate Delta-isomerase 1	isopentenyl-diphosphate delta-isomerase 1; isopentenyl pyrophosphate isomerase	2.05722e-65	P:GO:0006629; P:GO:0009058; F:GO:0003674; F:GO:0016853	P:lipid metabolic process; P:biosynthetic process; F:molecular_function; F:isomerase activity	EC:5.3.3.2	Isopentenyl-diphosphate Delta-isomerase	IPR000086 (G3DSA:3.90.79.GENE3D); IPR011876 (PIR); IPR015797 (SUPERFAMILY); PTHR10885:SF0 (PANTHER)	F:GO:0004452; P:GO:0008299; F:GO:0016787	F:isopentenyl-diphosphate delta-isomerase activity; P:isoprenoid biosynthetic process; F:hydrolase activity
Hv_array_6572	2.22652	2.14542	1.06209	NP_057370.1	L-xylulose reductase	l-xylulose reductase	8.18747e-67	P:GO:0008150; F:GO:0016491; F:GO:0003674	P:biological_process; F:oxidoreductase activity; F:molecular_function			IPR002198 (PRINTS); IPR002347 (PRINTS); IPR016040 (G3DSA:3.40.50.GENE3D); IPR020904 (PROSITE); PTHR24311 (PANTHER),PTHR24311:SF0 (PANTHER),PF13561 (PFAM),SSF51735 (SUPERFAMILY)	F:GO:0000166; F:GO:0016491; P:GO:0008152	F:nucleotide binding; F:oxidoreductase activity; P:metabolic process
Hv_array_RC_FWZAEML01DLFW	3.76397	3.02448	1.08812	NP_001018065.1	lys-63-specific deubiquitinase BRCC36 isoform 2	lys-63-specific deubiquitinase brcc36-like	1.01875e-28	P:GO:0006325; P:GO:0006281; P:GO:0010165; F:GO:0004221; P:GO:0006302; P:GO:0050790; P:GO:0031572; P:GO:0010212; P:GO:0045739; F:GO:0031593; F:GO:0008233; P:GO:0006974; F:GO:0008237; F:GO:0004843; C:GO:0005634; C:GO:0000152; F:GO:0005515; C:GO:0000151; F:GO:0046872; C:GO:0070552; C:GO:0070531; P:GO:0070537; F:GO:0030234; F:GO:0016787; P:GO:0070536	P:chromatin organization; P:DNA repair; P:response to X-ray; F:obsolete ubiquitin thiolesterase activity; P:double-strand break repair; P:regulation of catalytic activity; P:G2 DNA damage checkpoint; P:response to ionizing radiation; P:positive regulation of DNA repair; F:polyubiquitin binding; F:peptidase activity; P:cellular response to DNA damage stimulus; F:metallopeptidase activity; F:thiol-…			no IPS match	no IPS match	no IPS match
Hv_array_rc_3992	2.66252	2.23411	1.26599	NP_002414.1	matrix metalloproteinase 7 preproprotein	matrix metalloproteinase; matrix metalloproteinase-24-like	1.92049e-51	P:GO:0008150; F:GO:0043167; F:GO:0008233; C:GO:0005575	P:biological_process; F:ion binding; F:peptidase activity; C:cellular_component	EC:3.4.24	Acting on peptide bonds (peptidases)	IPR001818 (PFAM); IPR006026 (SMART); IPR021190 (PRINTS); IPR024079 (G3DSA:3.40.390.GENE3D); PTHR10201 (PANTHER),PTHR10201:SF78 (PANTHER),SignalP-NN(euk) (SIGNALP),SSF55486 (SUPERFAMILY)	F:GO:0008270; P:GO:0006508; C:GO:0031012; F:GO:0004222; F:GO:0008237	F:zinc ion binding; P:proteolysis; C:extracellular matrix; F:metalloendopeptidase activity; F:metallopeptidase activity
Hv_array_NPNHRC_13655	2.09738	2.37277	0.942598	NP_001135773.1	meckelin isoform 2	set domain and mariner transposase partial; PREDICTED: meckelin-like	7.61815e-52	C:GO:0005623; C:GO:0005815; P:GO:0007010; P:GO:0000902; P:GO:0022607; C:GO:0005929; P:GO:0048856; P:GO:0048646; C:GO:0031410; C:GO:0005783; P:GO:0007049; C:GO:0005886	C:cell; C:microtubule organizing center; P:cytoskeleton organization; P:cell morphogenesis; P:cellular component assembly; C:cilium; P:anatomical structure development; P:anatomical structure formation involved in morphogenesis; C:cytoplasmic vesicle; C:endoplasmic reticulum; P:cell cycle; C:plasma membrane			IPR019170 (PFAM); PTHR21274 (PANTHER),PTHR21274:SF0 (PANTHER),SignalP-NN(euk) (SIGNALP),tmhmm (TMHMM)	no GO terms	no GO terms
Hv_array_4952	4.77108	13.3142	0.717789	NP_005916.2	meprin A subunit beta precursor	protein; zinc metalloproteinase nas-4-like	2.37196e-88	P:GO:0008150; F:GO:0043167; F:GO:0008233	P:biological_process; F:ion binding; F:peptidase activity	EC:3.4.24	Acting on peptide bonds (peptidases)	IPR001506 (PRINTS); IPR006026 (SMART); IPR024079 (G3DSA:3.40.390.GENE3D); PTHR10127 (PANTHER),PTHR10127:SF92 (PANTHER),SignalP-NN(euk) (SIGNALP),SSF55486 (SUPERFAMILY)	F:GO:0008270; P:GO:0006508; F:GO:0004222; F:GO:0008237	F:zinc ion binding; P:proteolysis; F:metalloendopeptidase activity; F:metallopeptidase activity
Hv_array_696	2.29981	3.24324	0.69117	NP_057416.1	methionine-R-sulfoxide reductase B1	selenoprotein 1; methionine-r-sulfoxide reductase b1-a-like	1.27339e-28	P:GO:0008150; F:GO:0016491; F:GO:0043167	P:biological_process; F:oxidoreductase activity; F:ion binding			IPR002579 (G3DSA:2.170.150.GENE3D); IPR011057 (SUPERFAMILY); PTHR10173 (PANTHER),PTHR10173:SF3 (PANTHER)	P:GO:0055114	P:oxidation-reduction process
Hv_array_npRC_6975	2.04114	2.76737	1.42171	NP_057416.1	methionine-R-sulfoxide reductase B1	selenoprotein 1; methionine-r-sulfoxide reductase b1-a-like	6.29219e-15	P:GO:0008150; F:GO:0016491	P:biological_process; F:oxidoreductase activity			IPR002579 (G3DSA:2.170.150.GENE3D); IPR011057 (SUPERFAMILY); PTHR10173 (PANTHER),PTHR10173:SF3 (PANTHER)	P:GO:0055114	P:oxidation-reduction process
Hv_array_6817	3.0984	2.93731	1.05737	NP_848632.2	N-acetyl-beta-glucosaminyl-glycoprotein 4-beta-N-acetylgalactosaminyltransferase 1	beta- -n-acetyl-galactosaminyl transferase 4	1.04812e-134	P:GO:0005975; F:GO:0016757; C:GO:0005794	P:carbohydrate metabolic process; F:transferase activity, transferring glycosyl groups; C:Golgi apparatus			IPR003859 (PFAM); IPR008428 (PANTHER); G3DSA:3.90.550.10 (GENE3D),PTHR12369:SF5 (PANTHER),SSF53448 (SUPERFAMILY)	P:GO:0005975; C:GO:0032580	P:carbohydrate metabolic process; C:Golgi cisterna membrane
Hv_array_rc_24563	6.14109	4.30354	0.692933	NP_085154.3	NG5 protein	proline-rich transmembrane protein 1; proline-rich transmembrane protein 1-like	1.00753e-06	P:GO:0008150; C:GO:0005575	P:biological_process; C:cellular_component			IPR007593 (PFAM); PTHR14948 (PANTHER),SignalP-NN(euk) (SIGNALP),tmhmm (TMHMM)	P:GO:0009607; C:GO:0016021	P:response to biotic stimulus; C:integral component of membrane
Hv_array_465	2.65522	3.64025	1.26119	NP_065728.1	NmrA-like family domain containing 1	loc414512 partial	1.69869e-155	F:GO:0003674	F:molecular_function			IPR008030 (PFAM); IPR016040 (G3DSA:3.40.50.GENE3D); PTHR14194 (PANTHER),PTHR14194:SF6 (PANTHER),SSF51735 (SUPERFAMILY)	F:GO:0000166	F:nucleotide binding
Hv_array_npRC_6608	2.05931	2.57256	0.737961	NP_703152.1	oral cancer overexpressed 1	---NA---						no IPS match	no IPS match	no IPS match
Hv_array_9096	3.10004	2.19559	0.694288	NP_919304.1	otoferlin isoform d	otoferlin; PREDICTED: otoferlin-like	4.47698e-128	P:GO:0016192; P:GO:0007267; F:GO:0043167; C:GO:0005829; C:GO:0031410; C:GO:0005783; C:GO:0005575; C:GO:0005886; F:GO:0003674	P:vesicle-mediated transport; P:cell-cell signaling; F:ion binding; C:cytosol; C:cytoplasmic vesicle; C:endoplasmic reticulum; C:cellular_component; C:plasma membrane; F:molecular_function			IPR000008 (PFAM); IPR008973 (SUPERFAMILY); G3DSA:2.60.40.150 (GENE3D),PTHR12546 (PANTHER),PTHR12546:SF14 (PANTHER),SignalP-NN(euk) (SIGNALP)	F:GO:0005515	F:protein binding
Hv_array_FV81RT001DCTAQ	2.69359	2.5039	0.751124	NP_612390.1	oxidoreductase NAD-binding domain-containing protein 1 precursor	oxidoreductase nad-binding domain-containing protein 1; predicted protein	1.10628e-27	P:GO:0008150; F:GO:0016491; C:GO:0005739	P:biological_process; F:oxidoreductase activity; C:mitochondrion			IPR013121 (PFAM); G3DSA:3.40.50.80 (GENE3D),PTHR19370 (PANTHER),PTHR19370:SF3 (PANTHER),tmhmm (TMHMM),SSF52343 (SUPERFAMILY)	F:GO:0016491; P:GO:0055114	F:oxidoreductase activity; P:oxidation-reduction process
Hv_array_rc_1162	4.09743	3.96815	1.04334	NP_612390.1	oxidoreductase NAD-binding domain-containing protein 1 precursor	oxidoreductase nad-binding domain containing 1	8.98145e-57	C:GO:0005739	C:mitochondrion			no IPS match	no IPS match	no IPS match
Hv_array_rc_10473	2.4389	2.59981	0.882819	NP_060760.2	phosphoglucomutase-2	phosphoglucomutase 2; ---NA---	1.23228e-37	P:GO:0005975; P:GO:0008150; P:GO:0006091; P:GO:0009056; F:GO:0043167; C:GO:0005829; P:GO:0009058; F:GO:0016853	P:carbohydrate metabolic process; P:biological_process; P:generation of precursor metabolites and energy; P:catabolic process; F:ion binding; C:cytosol; P:biosynthetic process; F:isomerase activity			IPR016055 (G3DSA:3.40.120.GENE3D); PTHR22573 (PANTHER),PTHR22573:SF2 (PANTHER)	P:GO:0005975	P:carbohydrate metabolic process
Hv_array_RC_FWZAEML01DWI8	3.58627	2.7076	0.837279	NP_060354.4	pin2-interacting protein X1	pin2 terf1-interacting telomerase inhibitor 1-like	9.22394e-27	P:GO:0051276; P:GO:0042592; C:GO:0005694; P:GO:0009058; C:GO:0005730; P:GO:0006259; F:GO:0003674	P:chromosome organization; P:homeostatic process; C:chromosome; P:biosynthetic process; C:nucleolus; P:DNA metabolic process; F:molecular_function			no IPS match	no IPS match	no IPS match
Hv_array_5815	2.22781	2.4694	0.780535	NP_001001396.1	plasma membrane calcium-transporting ATPase 4 isoform 4a	plasma membrane calcium atpase; ---NA---	5.12488e-121	F:GO:0016887; P:GO:0055085; F:GO:0022857; F:GO:0043167; P:GO:0006810; F:GO:0003674; C:GO:0005886; P:GO:0006950	F:ATPase activity; P:transmembrane transport; F:transmembrane transporter activity; F:ion binding; P:transport; F:molecular_function; C:plasma membrane; P:response to stress	EC:3.6.1.3	Adenosinetriphosphatase	IPR001757 (TIGRFAMs); IPR004014 (PFAM); IPR008250 (PFAM); IPR023298 (G3DSA:1.20.1110.GENE3D); IPR023300 (G3DSA:2.70.150.GENE3D); PTHR24093 (PANTHER),PTHR24093:SF1 (PANTHER),tmhmm (TMHMM),SSF81653 (SUPERFAMILY),SSF81665 (SUPERFAMILY)	F:GO:0000166; F:GO:0005524; P:GO:0006812; F:GO:0046872; C:GO:0016020	F:nucleotide binding; F:ATP binding; P:cation transport; F:metal ion binding; C:membrane
Hv_array_NPNHRC_18455	2.31331	2.32568	0.716275	XP_002345808.1	PREDICTED: hypothetical protein	---NA---						SignalP-NN(euk) (SIGNALP),tmhmm (TMHMM)	no GO terms	no GO terms
Hv_array_rc_9270	5.95548	10.0327	1.36523	XP_001726634.1	PREDICTED: hypothetical protein LOC100131693	eukaryotic translation initiation factor 4e; ---NA---	1.09178e-60	P:GO:0007165; F:GO:0008135; C:GO:0043234; P:GO:0006397; C:GO:0043226; P:GO:0007049; C:GO:0005622; F:GO:0003674; P:GO:0006412; P:GO:0006913; F:GO:0003723; C:GO:0005737; P:GO:0034655; C:GO:0005829	P:signal transduction; F:translation factor activity, RNA binding; C:protein complex; P:mRNA processing; C:organelle; P:cell cycle; C:intracellular; F:molecular_function; P:translation; P:nucleocytoplasmic transport; F:RNA binding; C:cytoplasm; P:nucleobase-containing compound catabolic process; C:cytosol			IPR001040 (PANTHER); IPR023398 (G3DSA:3.30.760.GENE3D); SignalP-NN(euk) (SIGNALP)	F:GO:0003743; F:GO:0003723; C:GO:0005737; P:GO:0006413	F:translation initiation factor activity; F:RNA binding; C:cytoplasm; P:translational initiation
Hv_array_npRC_17428	2.853	5.58636	1.36937	NP_004388.2	probable ATP-dependent RNA helicase DDX6	atp-dependent rna helicase me31b-like isoform 1	1.35054e-14	F:GO:0016887; F:GO:0043167; F:GO:0004386; F:GO:0003674	F:ATPase activity; F:ion binding; F:helicase activity; F:molecular_function	EC:3.6.1.3	Adenosinetriphosphatase	no IPS match	no IPS match	no IPS match
Hv_array_rc_8112	2.86074	5.56565	1.33606	NP_004388.2	probable ATP-dependent RNA helicase DDX6	atp-dependent rna helicase me31b; probable atp-dependent rna helicase ddx6-like	1.33026e-36	F:GO:0016887; F:GO:0043167; F:GO:0004386; F:GO:0003674	F:ATPase activity; F:ion binding; F:helicase activity; F:molecular_function			IPR000629 (PROSITE); IPR011545 (PFAM); IPR014001 (PROFILE); G3DSA:3.40.50.300 (GENE3D),PTHR24031 (PANTHER),PTHR24031:SF76 (PANTHER),SSF52540 (SUPERFAMILY)	F:GO:0003676; F:GO:0005524; F:GO:0008026	F:nucleic acid binding; F:ATP binding; F:ATP-dependent helicase activity
Hv_array_rc_15150	2.1932	3.90251	1.59319	NP_444272.1	probable serine protease HTRA3 precursor	cg13253 cg13253-pc	3.63162e-16	P:GO:0001558; C:GO:0005576; F:GO:0005520	P:regulation of cell growth; C:extracellular region; F:insulin-like growth factor binding			no IPS match	no IPS match	no IPS match
Hv_array_2268	6.96263	3.58486	1.26194	NP_001073883.2	protein Daple	viral a-type inclusion protein	7.92117e-103	P:GO:0006351; P:GO:0006355; F:GO:0008565; C:GO:0000139; C:GO:0005694; F:GO:0005488; P:GO:0006886; F:GO:0005524; C:GO:0005634; F:GO:0003700; F:GO:0003899; C:GO:0005737; P:GO:0051276; C:GO:0016020; P:GO:0048280	P:transcription, DNA-templated; P:regulation of transcription, DNA-templated; F:protein transporter activity; C:Golgi membrane; C:chromosome; F:binding; P:intracellular protein transport; F:ATP binding; C:nucleus; F:transcription factor activity, sequence-specific DNA binding; F:DNA-directed 5'-3' RNA polymerase activity; C:cytoplasm; P:chromosome organization; C:membrane; P:vesicle fusion with G…			tmhmm (TMHMM)	no GO terms	no GO terms
Hv_array_rc_24825	2.48983	2.37995	0.831889	NP_002832.3	protein tyrosine phosphatase, receptor type, G precursor	receptor-type tyrosine-protein phosphatase gamma	2.3814e-23	P:GO:0008150; P:GO:0006464; F:GO:0016791; C:GO:0005575; F:GO:0003674	P:biological_process; P:cellular protein modification process; F:phosphatase activity; C:cellular_component; F:molecular_function	EC:3.1.3.41	4-nitrophenylphosphatase	IPR001148 (G3DSA:3.10.200.GENE3D); IPR023561 (PANTHER)	no GO terms	no GO terms
Hv_array_1614	6.72914	5.07339	0.711723	NP_004696.2	protein-kinase, interferon-inducible double stranded RNA dependent inhibitor, repressor of (P58 repressor)	52 kda repressor of the inhibitor of the protein kinase	4.409e-44	P:GO:0008283; C:GO:0005634; P:GO:0007165; F:GO:0003674; P:GO:0006950	P:cell proliferation; C:nucleus; P:signal transduction; F:molecular_function; P:response to stress			SignalP-NN(euk) (SIGNALP),tmhmm (TMHMM)	no GO terms	no GO terms
Hv_array_rc_9398	6.18661	4.20663	0.57467	NP_004696.2	protein-kinase, interferon-inducible double stranded RNA dependent inhibitor, repressor of (P58 repressor)	52 kda repressor of the inhibitor of the protein kinase	2.3582e-58	F:GO:0003676; F:GO:0046983; P:GO:0016310; F:GO:0016301	F:nucleic acid binding; F:protein dimerization activity; P:phosphorylation; F:kinase activity			PTHR11697 (PANTHER),PTHR11697:SF10 (PANTHER)	no GO terms	no GO terms
Hv_array_RC_FV81RT002JE64	4.94544	3.22155	0.613769	NP_004696.2	protein-kinase, interferon-inducible double stranded RNA dependent inhibitor, repressor of (P58 repressor)	52 kda repressor of the inhibitor of the protein kinase	5.63643e-12	F:GO:0003676; F:GO:0046983; P:GO:0016310; F:GO:0016301	F:nucleic acid binding; F:protein dimerization activity; P:phosphorylation; F:kinase activity			no IPS match	no IPS match	no IPS match
Hv_array_rc_20653	7.1463	4.61518	0.999454	NP_776172.1	putative nuclease HARBI1	nuclease harbi1-like	2.19387e-53					IPR026103 (PANTHER); PF13359 (PFAM)	no GO terms	no GO terms
Hv_array_rc_87	6.19017	5.25186	1.41228	NP_000981.1	ribosomal protein L27a	60s ribosomal protein l27a	3.13288e-48	F:GO:0003735; C:GO:0005840; F:GO:0003674; P:GO:0006412	F:structural constituent of ribosome; C:ribosome; F:molecular_function; P:translation			no IPS match	no IPS match	no IPS match
Hv_array_3334	3.01213	2.342	1.58102	NP_001005.1	ribosomal protein S10	40s ribosomal protein s10-like	9.51408e-60	F:GO:0003735; P:GO:0022618; P:GO:0048856; C:GO:0005829; P:GO:0042254; P:GO:0034641; P:GO:0009058; P:GO:0044403; C:GO:0005730; C:GO:0005840; F:GO:0003674; P:GO:0006412	F:structural constituent of ribosome; P:ribonucleoprotein complex assembly; P:anatomical structure development; C:cytosol; P:ribosome biogenesis; P:cellular nitrogen compound metabolic process; P:biosynthetic process; P:symbiosis, encompassing mutualism through parasitism; C:nucleolus; C:ribosome; F:molecular_function; P:translation			IPR005326 (PFAM); PTHR12146 (PANTHER)	no GO terms	no GO terms
Hv_array_rc_7378	4.17127	4.85263	1.27269	NP_056251.2	RING finger and CHY zinc finger domain-containing protein 1 isoform 1	ring finger and chy zinc finger domain-containing protein 1-like; ---NA---	4.0661e-111	F:GO:0043167; F:GO:0003674	F:ion binding; F:molecular_function			IPR001841 (PFAM); IPR004039 (G3DSA:2.20.28.GENE3D); IPR008913 (PFAM); IPR013083 (G3DSA:3.30.40.GENE3D); IPR017921 (PROFILE); PTHR21319 (PANTHER),SSF57850 (SUPERFAMILY)	F:GO:0008270; F:GO:0005515	F:zinc ion binding; F:protein binding
Hv_array_7830	3.09687	3.41473	1.16101	NP_036366.3	RING1 and YY1-binding protein	yy1-associated factor 2-like	6.87184e-45	F:GO:0003677; P:GO:0008150; P:GO:0008219; C:GO:0005737; F:GO:0043167; F:GO:0000988; P:GO:0034641; P:GO:0009058; F:GO:0003674; C:GO:0005654	F:DNA binding; P:biological_process; P:cell death; C:cytoplasm; F:ion binding; F:transcription factor activity, protein binding; P:cellular nitrogen compound metabolic process; P:biosynthetic process; F:molecular_function; C:nucleoplasm			IPR001876 (PFAM); PTHR12920 (PANTHER),PTHR12920:SF0 (PANTHER)	F:GO:0008270; C:GO:0005622	F:zinc ion binding; C:intracellular
Hv_array_NPNHRC_29209	3.17235	3.39547	0.805073	NP_036366.3	RING1 and YY1-binding protein	ring1 and yy1 binding protein; yy1-associated factor 2-like	3.51107e-28	F:GO:0003677; P:GO:0008150; P:GO:0008219; C:GO:0005737; F:GO:0043167; F:GO:0000988; P:GO:0034641; P:GO:0009058; F:GO:0003674; C:GO:0005654	F:DNA binding; P:biological_process; P:cell death; C:cytoplasm; F:ion binding; F:transcription factor activity, protein binding; P:cellular nitrogen compound metabolic process; P:biosynthetic process; F:molecular_function; C:nucleoplasm			IPR001876 (PFAM); PTHR12920 (PANTHER),PTHR12920:SF0 (PANTHER)	F:GO:0008270; C:GO:0005622	F:zinc ion binding; C:intracellular
Hv_array_rc_4736	3.24808	3.29171	1.08525	NP_940857.2	SCO-spondin precursor	neurohypophysial n-terminal domain containing protein	2.03954e-97	F:GO:0030414; F:GO:0004867; F:GO:0046872; F:GO:0005509; C:GO:0016020; F:GO:0004252; F:GO:0005044; F:GO:0008233; F:GO:0005488; F:GO:0005201; P:GO:0010466; C:GO:0005578	F:peptidase inhibitor activity; F:serine-type endopeptidase inhibitor activity; F:metal ion binding; F:calcium ion binding; C:membrane; F:serine-type endopeptidase activity; F:scavenger receptor activity; F:peptidase activity; F:binding; F:extracellular matrix structural constituent; P:negative regulation of peptidase activity; C:proteinaceous extracellular matrix			SignalP-NN(euk) (SIGNALP)	no GO terms	no GO terms
Hv_array_npRC_24163	3.69151	3.59487	1.31728	NP_003957.2	semaphorin 5A precursor	rhamnospondin 1	8.17199e-12	C:GO:0005623; F:GO:0003674	C:cell; F:molecular_function			no IPS match	no IPS match	no IPS match
Hv_array_rc_615	5.50469	4.16165	1.72084	NP_054878.5	SET domain containing 2	nuclear protein set; hypothetical protein H310_06108	1.17721e-18	F:GO:0003674	F:molecular_function			IPR001214 (PFAM); IPR003616 (PROFILE); G3DSA:2.170.270.10 (GENE3D),PTHR22884 (PANTHER),SSF82199 (SUPERFAMILY)	F:GO:0005515	F:protein binding
Hv_array_rc_26218	3.28698	2.91051	0.413151	NP_003043.3	sodium-dependent phosphate transport protein 2A isoform 1	sodium-dependent phosphate transport protein 2b	8.24308e-28	P:GO:0008150; F:GO:0022857; P:GO:0042592; F:GO:0043167; P:GO:0006810; C:GO:0005886	P:biological_process; F:transmembrane transporter activity; P:homeostatic process; F:ion binding; P:transport; C:plasma membrane			PTHR10010 (PANTHER),PTHR10010:SF23 (PANTHER),SignalP-NN(euk) (SIGNALP),tmhmm (TMHMM)	no GO terms	no GO terms
Hv_array_npRC_14488	2.88298	2.64566	0.705814	NP_055395.2	solute carrier family 2, facilitated glucose transporter member 8	solute carrier family facilitated glucose transporter member 8-like; arabinose-proton symporter- partial	2.94881e-09	P:GO:0055085; F:GO:0022857; P:GO:0006810; C:GO:0005575; C:GO:0005886	P:transmembrane transport; F:transmembrane transporter activity; P:transport; C:cellular_component; C:plasma membrane			IPR005828 (PFAM); PTHR24063 (PANTHER),PTHR24063:SF49 (PANTHER),SignalP-NN(euk) (SIGNALP),tmhmm (TMHMM)	P:GO:0055085; F:GO:0022857; C:GO:0016021	P:transmembrane transport; F:transmembrane transporter activity; C:integral component of membrane
Hv_array_npRC_25917	3.62886	2.49181	0.734805	NP_003050.2	solute carrier family 22 member 4	PREDICTED: similar to predicted protein [Hydra magnipapillata]	6.20964e-07					PTHR24064 (PANTHER),PTHR24064:SF10 (PANTHER),SignalP-NN(euk) (SIGNALP),tmhmm (TMHMM)	no GO terms	no GO terms
Hv_array_6070	4.51707	3.76772	1.12804	NP_620128.1	solute carrier family 25 member 46	solute carrier family 25 member 46-like	1.33947e-150	C:GO:0005739	C:mitochondrion			IPR018108 (PFAM); IPR023395 (G3DSA:1.50.40.GENE3D); PTHR21252 (PANTHER)	no GO terms	no GO terms
Hv_array_rc_6774	3.33766	3.32256	1.31424	NP_689559.1	solute carrier family 43, member 2	large neutral amino acids transporter small subunit 4	8.57598e-103	P:GO:0055085; F:GO:0022857; P:GO:0006810; C:GO:0005575	P:transmembrane transport; F:transmembrane transporter activity; P:transport; C:cellular_component			IPR016196 (SUPERFAMILY); PTHR20772 (PANTHER),PTHR20772:SF0 (PANTHER),tmhmm (TMHMM)	no GO terms	no GO terms
Hv_array_NPNHRC_26094	3.19665	3.97829	1.31458	NP_071350.2	SPE-39 protein	spe-39 protein	0.00039773	C:GO:0005769; F:GO:0005515; C:GO:0005737; C:GO:0005770; P:GO:0006355; C:GO:0055037; P:GO:0008333; P:GO:0006886; C:GO:0030897	C:early endosome; F:protein binding; C:cytoplasm; C:late endosome; P:regulation of transcription, DNA-templated; C:recycling endosome; P:endosome to lysosome transport; P:intracellular protein transport; C:HOPS complex			PTHR13364 (PANTHER),PTHR13364:SF2 (PANTHER)	no GO terms	no GO terms
Hv_array_FASM_14810	3.97032	8.03037	1.26645	NP_996879.1	sperm-associated antigen 17	---NA---						no IPS match	no IPS match	no IPS match
Hv_array_290	3.68024	3.73474	1.31806	NP_006266.2	splicing factor, arginine/serine-rich 6	splicing arginine serine-rich 4	7.06911e-111	P:GO:0006913; P:GO:0022618; P:GO:0034641; P:GO:0009058; P:GO:0006397; C:GO:0005730; F:GO:0003674; C:GO:0005654	P:nucleocytoplasmic transport; P:ribonucleoprotein complex assembly; P:cellular nitrogen compound metabolic process; P:biosynthetic process; P:mRNA processing; C:nucleolus; F:molecular_function; C:nucleoplasm			no IPS match	no IPS match	no IPS match
Hv_array_NPNH_18834	2.19807	2.6992	0.848916	NP_055559.1	TBC1 domain family member 5 isoform b	tbc1 domain family member 5	1.097e-08	F:GO:0005096; P:GO:0043547; P:GO:0043087; C:GO:0005622	F:GTPase activator activity; P:positive regulation of GTPase activity; P:regulation of GTPase activity; C:intracellular			no IPS match	no IPS match	no IPS match
Hv_array_rc_1290	6.43986	7.18307	0.99277	NP_938051.1	tetratricopeptide repeat protein 8 isoform B	tetratricopeptide repeat protein 8	0	P:GO:0048870; P:GO:0009790; P:GO:0043473; P:GO:0030154; P:GO:0048856; P:GO:0006810; F:GO:0003674	P:cell motility; P:embryo development; P:pigmentation; P:cell differentiation; P:anatomical structure development; P:transport; F:molecular_function			no IPS match	no IPS match	no IPS match
Hv_array_10548	6.73952	6.89467	0.733378	NP_996827.3	transient receptor potential cation channel subfamily M member 3 isoform d	transient receptor potential cation subfamily member isoform cra_a; transient receptor potential cation channel subfamily m member 3-like	5.32895e-38	P:GO:0008150; P:GO:0055085; F:GO:0022857; P:GO:0050877; C:GO:0005886	P:biological_process; P:transmembrane transport; F:transmembrane transporter activity; P:neurological system process; C:plasma membrane			IPR002153 (PRINTS); PTHR13800 (PANTHER),SignalP-NN(euk) (SIGNALP),tmhmm (TMHMM)	F:GO:0005262; C:GO:0016020; P:GO:0070588	F:calcium channel activity; C:membrane; P:calcium ion transmembrane transport
Hv_array_FWZAEML02F3UUU	2.01201	2.22746	1.29161	NP_036385.3	transketolase-like protein 1 isoform a	---NA---						SignalP-NN(euk) (SIGNALP),tmhmm (TMHMM)	no GO terms	no GO terms
Hv_array_npRC_17409	2.98961	4.1131	0.843645	NP_079107.6	trimethylguanosine synthase	---NA---						PTHR14741 (PANTHER),PTHR14741:SF10 (PANTHER)	no GO terms	no GO terms
Hv_array_19453	2.17048	3.60596	0.812683	NP_057392.1	UMP-CMP kinase isoform a	cytidylate kinase; ump-cmp kinase-like	3.33125e-42	P:GO:0044281; F:GO:0043167; P:GO:0034641; P:GO:0009058; F:GO:0016301; F:GO:0003674; C:GO:0005622	P:small molecule metabolic process; F:ion binding; P:cellular nitrogen compound metabolic process; P:biosynthetic process; F:kinase activity; F:molecular_function; C:intracellular			IPR000850 (PANTHER); G3DSA:3.40.50.300 (GENE3D),PTHR23359:SF23 (PANTHER),SSF52540 (SUPERFAMILY)	F:GO:0005524; F:GO:0019205; P:GO:0006139	F:ATP binding; F:nucleobase-containing compound kinase activity; P:nucleobase-containing compound metabolic process
Hv_array_NPNH_14052	2.1941	2.17267	0.793443	NP_001034546.1	V-type proton ATPase 21 kDa proteolipid subunit isoform 2	v-type proton atpase 21 kda proteolipid subunit-like; vacuolar atp synthase 21 kda proteolipid subunit	2.6834e-12	P:GO:0055085; C:GO:0005768; F:GO:0022857; P:GO:0007165; P:GO:0042592; C:GO:0043234; C:GO:0005575; C:GO:0005773; P:GO:0006810	P:transmembrane transport; C:endosome; F:transmembrane transporter activity; P:signal transduction; P:homeostatic process; C:protein complex; C:cellular_component; C:vacuole; P:transport			no IPS match	no IPS match	no IPS match
Hv_array_rc_27379	2.22366	3.87059	0.650678	NP_775750.3	WD repeat-containing protein 88	wd repeat-containing protein 88; predicted protein	2.40357e-12	F:GO:0003674	F:molecular_function			IPR001680 (PFAM); IPR015943 (G3DSA:2.130.10.GENE3D); IPR017986 (PROFILE); IPR019775 (PROSITE); PTHR22847 (PANTHER),PTHR22847:SF146 (PANTHER)	F:GO:0005515	F:protein binding
Hv_array_1037	4.8624	3.19428	1.85435			novel protein	4.74848e-34					no IPS match	no IPS match	no IPS match
Hv_array_10710	3.41821	2.32808	1.21221			zinc finger protein	1.00697e-36	F:GO:0008270	F:zinc ion binding			IPR018289 (PFAM)	no GO terms	no GO terms
Hv_array_11363	2.07661	2.47585	0.809571			---NA---						tmhmm (TMHMM)	no GO terms	no GO terms
Hv_array_12749	5.13145	3.34805	1.2635			PREDICTED: uncharacterized protein LOC100893943 [Strongylocentrotus purpuratus]	7.77183e-15	P:GO:0007165; F:GO:0003674; C:GO:0005622	P:signal transduction; F:molecular_function; C:intracellular			IPR000157 (PFAM); G3DSA:3.40.50.10140 (GENE3D)	F:GO:0005515; P:GO:0007165; C:GO:0005622	F:protein binding; P:signal transduction; C:intracellular
Hv_array_14098	4.43401	3.16191	1.16882			transient receptor potential partial	4.87165e-22					PTHR10725 (PANTHER)	no GO terms	no GO terms
Hv_array_14726	4.55433	2.22193	0.886421			PREDICTED: hypothetical protein [Hydra magnipapillata]	0.000539194					PTHR31025 (PANTHER),PTHR31025:SF0 (PANTHER)	no GO terms	no GO terms
Hv_array_14872	6.49283	5.18924	0.682393			pao retrotransposon peptidase family protein	1.81253e-35					no IPS match	no IPS match	no IPS match
Hv_array_15108	2.42501	2.56652	1.22064			n-acetyltransferase partial	6.27556e-05	P:GO:0008152; F:GO:0016740; F:GO:0008080	P:metabolic process; F:transferase activity; F:N-acetyltransferase activity			no IPS match	no IPS match	no IPS match
Hv_array_15694	3.64609	2.31494	0.686487			---NA---						no IPS match	no IPS match	no IPS match
Hv_array_15804	6.29281	4.14959	1.29843			---NA---						no IPS match	no IPS match	no IPS match
Hv_array_16248	2.78079	6.00882	1.09721			PREDICTED: similar to F59H6.5 [Hydra magnipapillata]	1.4687e-14					no IPS match	no IPS match	no IPS match
Hv_array_1771	3.43573	2.12582	1.2691			PREDICTED: hypothetical protein [Hydra magnipapillata]	4.97481e-19					no IPS match	no IPS match	no IPS match
Hv_array_189	7.96002	3.45641	0.706669			ctx1_carra ame: full=toxin -a ame: full=crt-1 ame: full= -b ame: full=toxin 1 flags: precursor; PREDICTED: uncharacterized protein LOC100215884	0	P:GO:0008150	P:biological_process			IPR005639 (PFAM); PD360982 (PRODOM),SignalP-NN(euk) (SIGNALP),tmhmm (TMHMM)	P:GO:0009405	P:pathogenesis
Hv_array_196	3.19729	6.28341	1.2184			PREDICTED: similar to predicted protein [Hydra magnipapillata]	3.808e-36					no IPS match	no IPS match	no IPS match
Hv_array_197	2.26865	3.67941	1.51877			---NA---						SignalP-NN(euk) (SIGNALP)	no GO terms	no GO terms
Hv_array_21875	8.17445	13.5912	1.08031			---NA---						no IPS match	no IPS match	no IPS match
Hv_array_22443	3.8365	2.70467	0.753807			---NA---						no IPS match	no IPS match	no IPS match
Hv_array_23916	3.21419	2.12505	0.693436			---NA---						no IPS match	no IPS match	no IPS match
Hv_array_27417	4.53321	6.74365	0.210164			---NA---						IPR009786 (PFAM)	no GO terms	no GO terms
Hv_array_2779	4.04948	5.2247	0.385427			---NA---						no IPS match	no IPS match	no IPS match
Hv_array_2866	2.78444	3.86744	0.65359			---NA---						SignalP-NN(euk) (SIGNALP),tmhmm (TMHMM)	no GO terms	no GO terms
Hv_array_28689	5.00236	6.23591	0.980555			isopenicillin n-epimerase; uncharacterized aminotransferase -like	1.81114e-39	P:GO:0008150; F:GO:0043167; F:GO:0003674	P:biological_process; F:ion binding; F:molecular_function			IPR000192 (PFAM); IPR015421 (G3DSA:3.40.640.GENE3D)	F:GO:0030170; F:GO:0003824; P:GO:0008152	F:pyridoxal phosphate binding; F:catalytic activity; P:metabolic process
Hv_array_29866	2.6412	2.01228	1.49911			---NA---						no IPS match	no IPS match	no IPS match
Hv_array_3866	3.06379	4.91152	1.2407			---NA---						no IPS match	no IPS match	no IPS match
Hv_array_4082	5.37388	2.71968	1.3174			---NA---						no IPS match	no IPS match	no IPS match
Hv_array_5168	9.2797	4.92337	0.613472			protein; PREDICTED: uncharacterized protein LOC100893943	7.7587e-10	P:GO:0007165; F:GO:0003674; C:GO:0005622	P:signal transduction; F:molecular_function; C:intracellular			IPR000157 (PFAM); G3DSA:3.40.50.10140 (GENE3D)	F:GO:0005515; P:GO:0007165; C:GO:0005622	F:protein binding; P:signal transduction; C:intracellular
Hv_array_5208	2.1943	4.08566	2.19934			---NA---						no IPS match	no IPS match	no IPS match
Hv_array_576	5.3023	2.75561	0.695729			---NA---						no IPS match	no IPS match	no IPS match
Hv_array_6434	3.78215	2.57912	0.741364			transposase domain-containing protein	5.83491e-22	P:GO:0007155	P:cell adhesion			SignalP-NN(euk) (SIGNALP)	no GO terms	no GO terms
Hv_array_6508	6.69826	5.1013	0.636922			PREDICTED: hypothetical protein [Hydra magnipapillata]	3.40872e-17					IPR011029 (G3DSA:1.10.533.GENE3D)	no GO terms	no GO terms
Hv_array_6837	7.48761	4.53332	0.60235			---NA---						SignalP-NN(euk) (SIGNALP)	no GO terms	no GO terms
Hv_array_7630	3.41712	2.27537	0.869589			novel protein	1.57104e-73					SignalP-NN(euk) (SIGNALP),tmhmm (TMHMM)	no GO terms	no GO terms
Hv_array_7692	7.42472	11.912	1.14674			---NA---						no IPS match	no IPS match	no IPS match
Hv_array_7806	4.3033	2.59068	1.12519			transposase domain-containing protein	4.32008e-14					no IPS match	no IPS match	no IPS match
Hv_array_8025	3.40768	2.07934	0.827522			transposase domain-containing protein	9.94531e-60					no IPS match	no IPS match	no IPS match
Hv_array_8294	4.2873	2.95244	1.1459			---NA---						no IPS match	no IPS match	no IPS match
Hv_array_8801	6.21434	4.12526	0.929404			PREDICTED: uncharacterized protein LOC100890026 [Strongylocentrotus purpuratus]	1.51023e-07	F:GO:0004888; P:GO:0007165; P:GO:0045087; C:GO:0031224	F:transmembrane signaling receptor activity; P:signal transduction; P:innate immune response; C:intrinsic component of membrane			no IPS match	no IPS match	no IPS match
Hv_array_9019	7.93384	5.89177	0.546295			---NA---						SignalP-NN(euk) (SIGNALP),tmhmm (TMHMM)	no GO terms	no GO terms
Hv_array_9092	2.4614	3.01259	0.674294			hypothetical protein BRAFLDRAFT_117727 [Branchiostoma floridae]	0.000270329					no IPS match	no IPS match	no IPS match
Hv_array_9304	5.00832	4.20728	1.05053			---NA---						no IPS match	no IPS match	no IPS match
Hv_array_9783	5.53853	4.79362	0.704111			---NA---						no IPS match	no IPS match	no IPS match
Hv_array_FPVQZVL01B3VRV	2.2344	4.31978	1.42391			---NA---						SignalP-NN(euk) (SIGNALP),tmhmm (TMHMM)	no GO terms	no GO terms
Hv_array_FPVQZVL01CL5QD	5.68474	5.29931	1.05292			---NA---						SignalP-NN(euk) (SIGNALP)	no GO terms	no GO terms
Hv_array_FPVQZVL01CV0CI	5.05936	4.78588	1.1746			---NA---						SignalP-NN(euk) (SIGNALP)	no GO terms	no GO terms
Hv_array_FPVQZVL01DQ6E9	5.5459	4.32807	0.78546			---NA---						SignalP-NN(euk) (SIGNALP),tmhmm (TMHMM)	no GO terms	no GO terms
Hv_array_FV81RT001A1EDZ	2.52751	2.91868	0.990538			---NA---						tmhmm (TMHMM)	no GO terms	no GO terms
Hv_array_FV81RT001AJRRH	3.08576	2.08375	0.999817			---NA---						no IPS match	no IPS match	no IPS match
Hv_array_FV81RT001BNC1B	3.36668	2.63941	0.968102			sorting nexin partial	1.36963e-06					no IPS match	no IPS match	no IPS match
Hv_array_FV81RT001BWZG0	2.63262	2.2341	0.864835			---NA---						no IPS match	no IPS match	no IPS match
Hv_array_FV81RT001CJ89S	2.63884	2.9837	0.865045			---NA---						no IPS match	no IPS match	no IPS match
Hv_array_FV81RT001CXZM2	2.58632	2.95495	0.996553			---NA---						SignalP-NN(euk) (SIGNALP),tmhmm (TMHMM)	no GO terms	no GO terms
Hv_array_FV81RT001D4BXV	2.01168	3.77465	0.814214			---NA---						SignalP-NN(euk) (SIGNALP),tmhmm (TMHMM)	no GO terms	no GO terms
Hv_array_FV81RT001DQ0E2	2.51939	2.98732	1.13349			---NA---						SignalP-NN(euk) (SIGNALP),tmhmm (TMHMM)	no GO terms	no GO terms
Hv_array_FV81RT001DRMAN	2.24858	2.59808	1.30715			---NA---						SignalP-NN(euk) (SIGNALP),tmhmm (TMHMM)	no GO terms	no GO terms
Hv_array_FV81RT002GOJ7A	4.21798	4.035	1.35967			---NA---						tmhmm (TMHMM)	no GO terms	no GO terms
Hv_array_FV81RT002GPP7X	7.95142	9.95982	1.69754			---NA---						no IPS match	no IPS match	no IPS match
Hv_array_FV81RT002H14TQ	3.92172	2.78116	0.849591			---NA---						no IPS match	no IPS match	no IPS match
Hv_array_FV81RT002H3BSQ	3.08251	2.58072	0.626581			sorting nexin partial	3.68216e-08					no IPS match	no IPS match	no IPS match
Hv_array_FV81RT002H42XM	4.06535	2.38032	1.06359			---NA---						no IPS match	no IPS match	no IPS match
Hv_array_FV81RT002HD438	5.12881	4.72636	1.39251			---NA---						no IPS match	no IPS match	no IPS match
Hv_array_FV81RT002I7LL7	5.21529	4.82955	1.2008			---NA---						SignalP-NN(euk) (SIGNALP)	no GO terms	no GO terms
Hv_array_FV81RT002IVDAJ	5.70347	5.23983	1.00628			---NA---						no IPS match	no IPS match	no IPS match
Hv_array_FV81RT002JO2CM	2.9005	2.0227	0.949458			---NA---						no IPS match	no IPS match	no IPS match
Hv_array_FVQRUGK01AWKKZ	2.56464	4.61767	0.887123			---NA---						no IPS match	no IPS match	no IPS match
Hv_array_FVQRUGK01BIHG6	2.07008	2.20335	1.01276			---NA---						SignalP-NN(euk) (SIGNALP),tmhmm (TMHMM)	no GO terms	no GO terms
Hv_array_FVQRUGK01BTZZE	7.16154	3.48475	0.798339			---NA---						SignalP-NN(euk) (SIGNALP),tmhmm (TMHMM)	no GO terms	no GO terms
Hv_array_FWZAEML01B23EB	6.31618	5.81613	1.04173			---NA---						no IPS match	no IPS match	no IPS match
Hv_array_FWZAEML01BP58T	3.06597	2.16119	0.959298			PREDICTED: hypothetical protein [Hydra magnipapillata]	1.00571e-11					SignalP-NN(euk) (SIGNALP)	no GO terms	no GO terms
Hv_array_FWZAEML01CK3IF	2.40946	2.30975	1.03511			---NA---						no IPS match	no IPS match	no IPS match
Hv_array_FWZAEML01D05SP	7.84719	9.81179	1.42245			---NA---						SignalP-NN(euk) (SIGNALP)	no GO terms	no GO terms
Hv_array_FWZAEML02FKDV8	2.97778	2.78236	1.40686			---NA---						no IPS match	no IPS match	no IPS match
Hv_array_FWZAEML02GB0S1	2.99254	2.16706	1.08307			---NA---						no IPS match	no IPS match	no IPS match
Hv_array_FWZAEML02HX9CE	3.36576	2.72283	0.738169			---NA---						no IPS match	no IPS match	no IPS match
Hv_array_FWZAEML02IU97S	4.8895	4.65417	1.13483			---NA---						no IPS match	no IPS match	no IPS match
Hv_array_FWZAEML02IVSQF	6.27213	5.70963	0.728178			---NA---						SignalP-NN(euk) (SIGNALP),tmhmm (TMHMM)	no GO terms	no GO terms
Hv_array_FWZAEML02JR65P	5.36961	5.04429	1.26396			---NA---						no IPS match	no IPS match	no IPS match
Hv_array_k_359	6.50053	6.02022	0.756107			ii- partial	3.41039e-35					IPR003014 (PFAM); IPR008979 (SUPERFAMILY); G3DSA:2.60.120.260 (GENE3D),SignalP-NN(euk) (SIGNALP)	no GO terms	no GO terms
Hv_array_np_11589	4.04945	3.18274	0.868375			PREDICTED: hypothetical protein [Hydra magnipapillata]	8.59185e-08					SignalP-NN(euk) (SIGNALP),tmhmm (TMHMM)	no GO terms	no GO terms
Hv_array_np_14734	2.1127	2.3685	0.799569			---NA---						no IPS match	no IPS match	no IPS match
Hv_array_np_22075	4.25299	3.42094	0.746634			---NA---						no IPS match	no IPS match	no IPS match
Hv_array_np_2518	2.31816	3.67332	1.35685			gamma-glutamyltranspeptidase	3.26394e-27	F:GO:0003840	F:gamma-glutamyltransferase activity			no IPS match	no IPS match	no IPS match
Hv_array_np_2663	2.86601	4.04312	0.887217			methyltransferase-like protein 10-like	8.57047e-24	P:GO:0008150; F:GO:0008168	P:biological_process; F:methyltransferase activity			no IPS match	no IPS match	no IPS match
Hv_array_np_2694	2.02841	2.66962	0.924337			---NA---						SignalP-NN(euk) (SIGNALP),tmhmm (TMHMM)	no GO terms	no GO terms
Hv_array_np_9037	2.90393	3.51415	0.704269			uncharacterized aminotransferase -like	2.34362e-41	P:GO:0008150; F:GO:0043167; F:GO:0003674	P:biological_process; F:ion binding; F:molecular_function			IPR000192 (PFAM); IPR015421 (G3DSA:3.40.640.GENE3D); IPR015424 (SUPERFAMILY); PTHR11601 (PANTHER),PTHR11601:SF13 (PANTHER)	F:GO:0030170; F:GO:0003824; P:GO:0008152	F:pyridoxal phosphate binding; F:catalytic activity; P:metabolic process
Hv_array_np_9565	2.86345	2.21629	2.26432			---NA---						no IPS match	no IPS match	no IPS match
Hv_array_NPNH_10032	3.07216	6.97258	1.15268			---NA---						no IPS match	no IPS match	no IPS match
Hv_array_NPNH_10095	2.78105	4.82428	0.82291			---NA---						SignalP-NN(euk) (SIGNALP),tmhmm (TMHMM)	no GO terms	no GO terms
Hv_array_NPNH_10630	2.16217	2.10902	1.51699			---NA---						IPR004133 (PFAM)	no GO terms	no GO terms
Hv_array_NPNH_10965	5.22604	5.5915	1.11251			gnat family acetyltransferase	4.9654e-07	F:GO:0016746	F:transferase activity, transferring acyl groups	EC:2.3.1	Acyltransferases	IPR000182 (PFAM); IPR016181 (G3DSA:3.40.630.GENE3D); PTHR23091 (PANTHER),tmhmm (TMHMM)	F:GO:0008080	F:N-acetyltransferase activity
Hv_array_NPNH_12170	7.24115	2.9482	0.680397			---NA---						no IPS match	no IPS match	no IPS match
Hv_array_NPNH_12551	3.86457	3.53878	0.785766			PREDICTED: similar to predicted protein, partial [Hydra magnipapillata]	0.000109097					no IPS match	no IPS match	no IPS match
Hv_array_NPNH_12590	6.08084	4.13332	0.939119			---NA---						no IPS match	no IPS match	no IPS match
Hv_array_NPNH_12847	3.26127	2.51197	1.45509			---NA---						no IPS match	no IPS match	no IPS match
Hv_array_NPNH_13690	6.61971	8.75605	0.666174			PREDICTED: hypothetical protein [Hydra magnipapillata]	6.44599e-06					no IPS match	no IPS match	no IPS match
Hv_array_NPNH_13961	3.4839	6.07293	1.13513			---NA---						no IPS match	no IPS match	no IPS match
Hv_array_NPNH_14404	2.24159	2.52368	0.525627			---NA---						tmhmm (TMHMM)	no GO terms	no GO terms
Hv_array_NPNH_14483	4.59115	3.04935	0.725553			---NA---						SignalP-NN(euk) (SIGNALP)	no GO terms	no GO terms
Hv_array_NPNH_14828	4.99247	4.54743	0.663541			---NA---						no IPS match	no IPS match	no IPS match
Hv_array_NPNH_14912	4.4013	5.58971	1.0477			---NA---						no IPS match	no IPS match	no IPS match
Hv_array_NPNH_15233	6.46135	8.72334	0.695383			---NA---						no IPS match	no IPS match	no IPS match
Hv_array_NPNH_15387	2.86112	2.92425	0.8433			PREDICTED: similar to predicted protein [Hydra magnipapillata]	2.48572e-08					no IPS match	no IPS match	no IPS match
Hv_array_NPNH_1855	2.07316	2.69965	1.06627			---NA---						SignalP-NN(euk) (SIGNALP),tmhmm (TMHMM)	no GO terms	no GO terms
Hv_array_NPNH_1879	3.82465	4.09192	0.645949			---NA---						no IPS match	no IPS match	no IPS match
Hv_array_NPNH_18983	3.57976	2.76282	0.74651			---NA---						no IPS match	no IPS match	no IPS match
Hv_array_NPNH_19688	2.04432	10.8744	0.784905			---NA---						no IPS match	no IPS match	no IPS match
Hv_array_NPNH_21751	8.45614	4.44418	0.982082			tigger transposable element-derived protein 1	7.95102e-07	F:GO:0003676	F:nucleic acid binding			no IPS match	no IPS match	no IPS match
Hv_array_NPNH_21982	3.02369	2.09335	0.969478			---NA---						SignalP-NN(euk) (SIGNALP)	no GO terms	no GO terms
Hv_array_NPNH_22302	2.67273	2.49587	0.693098			---NA---						no IPS match	no IPS match	no IPS match
Hv_array_NPNH_22434	6.66645	4.99775	0.953282			---NA---						no IPS match	no IPS match	no IPS match
Hv_array_NPNH_24406	5.40002	5.0532	0.88555			---NA---						no IPS match	no IPS match	no IPS match
Hv_array_NPNH_24656	3.87142	3.22782	0.720415			---NA---						SignalP-NN(euk) (SIGNALP)	no GO terms	no GO terms
Hv_array_NPNH_25702	6.21985	7.03628	0.799712			---NA---						SignalP-NN(euk) (SIGNALP)	no GO terms	no GO terms
Hv_array_NPNH_26050	2.79661	4.20193	1.18619			---NA---						no IPS match	no IPS match	no IPS match
Hv_array_NPNH_26917	3.08773	2.49105	0.777712			---NA---						SignalP-NN(euk) (SIGNALP),tmhmm (TMHMM)	no GO terms	no GO terms
Hv_array_NPNH_28933	4.09135	2.28219	0.73549			protein	2.18207e-20					no IPS match	no IPS match	no IPS match
Hv_array_NPNH_2919	5.72788	3.4533	0.730826			---NA---						no IPS match	no IPS match	no IPS match
Hv_array_NPNH_2965	3.76562	8.5768	1.99539			---NA---						SignalP-NN(euk) (SIGNALP)	no GO terms	no GO terms
Hv_array_NPNH_3386	2.86147	5.93546	1.64353			---NA---						SignalP-NN(euk) (SIGNALP),tmhmm (TMHMM)	no GO terms	no GO terms
Hv_array_NPNH_5015	3.20575	2.33138	1.02348			---NA---						SignalP-NN(euk) (SIGNALP),tmhmm (TMHMM)	no GO terms	no GO terms
Hv_array_NPNH_5035	6.19515	3.51774	1.05549			chromosome 9 open reading frame 90	3.27598e-05	C:GO:0005634; P:GO:0006915	C:nucleus; P:apoptotic process			PF13873 (PFAM)	no GO terms	no GO terms
Hv_array_NPNH_5412	6.39988	6.4963	2.07727			---NA---						no IPS match	no IPS match	no IPS match
Hv_array_NPNH_5445	3.99994	2.74599	0.713112			---NA---						no IPS match	no IPS match	no IPS match
Hv_array_NPNH_6670	6.68714	5.1023	0.725481			---NA---						SignalP-NN(euk) (SIGNALP),tmhmm (TMHMM)	no GO terms	no GO terms
Hv_array_NPNH_6980	6.95645	4.92829	0.52928			---NA---						no IPS match	no IPS match	no IPS match
Hv_array_NPNH_721	6.87201	4.90089	0.577592			---NA---						no IPS match	no IPS match	no IPS match
Hv_array_NPNH_7840	2.50982	2.90951	1.43229			---NA---						no IPS match	no IPS match	no IPS match
Hv_array_NPNHRC_10577	3.32766	5.11379	0.996155			---NA---						no IPS match	no IPS match	no IPS match
Hv_array_NPNHRC_10864	3.81372	3.41365	1.16474			---NA---						no IPS match	no IPS match	no IPS match
Hv_array_NPNHRC_11035	3.98205	3.33605	0.918587			---NA---						SignalP-NN(euk) (SIGNALP)	no GO terms	no GO terms
Hv_array_NPNHRC_11482	6.49179	3.95539	1.02626			---NA---						no IPS match	no IPS match	no IPS match
Hv_array_NPNHRC_11953	3.99146	9.0736	1.52897			---NA---						no IPS match	no IPS match	no IPS match
Hv_array_NPNHRC_12040	7.50065	8.8416	1.15314			---NA---						no IPS match	no IPS match	no IPS match
Hv_array_NPNHRC_13028	7.73912	7.19892	0.778144			---NA---						SignalP-NN(euk) (SIGNALP)	no GO terms	no GO terms
Hv_array_NPNHRC_13605	3.34603	3.23298	1.19323			---NA---						SignalP-NN(euk) (SIGNALP),tmhmm (TMHMM)	no GO terms	no GO terms
Hv_array_NPNHRC_13878	5.64462	4.0204	0.760168			---NA---						no IPS match	no IPS match	no IPS match
Hv_array_NPNHRC_14389	3.54415	3.53548	0.889601			partial	5.36573e-26					no IPS match	no IPS match	no IPS match
Hv_array_NPNHRC_14440	3.53601	3.15689	1.16825			---NA---						no IPS match	no IPS match	no IPS match
Hv_array_NPNHRC_14828	5.65432	5.65251	1.00607			---NA---						no IPS match	no IPS match	no IPS match
Hv_array_NPNHRC_14898	7.55654	7.09778	0.815791			---NA---						no IPS match	no IPS match	no IPS match
Hv_array_NPNHRC_15169	2.34469	18.5112	1.76545			---NA---						SignalP-NN(euk) (SIGNALP)	no GO terms	no GO terms
Hv_array_NPNHRC_15373	7.14117	5.71061	1.2152			---NA---						SignalP-NN(euk) (SIGNALP),tmhmm (TMHMM)	no GO terms	no GO terms
Hv_array_NPNHRC_15528	4.31004	2.7683	1.30249			amyotrophic lateral sclerosis 2 chromosome candidate 8	1.66285e-26					no IPS match	no IPS match	no IPS match
Hv_array_NPNHRC_15697	3.85414	2.73989	0.61699			major facilitator superfamily domain-containing protein 1	2.52997e-21	P:GO:0055085	P:transmembrane transport			PTHR24526 (PANTHER),PTHR24526:SF18 (PANTHER),SignalP-NN(euk) (SIGNALP),tmhmm (TMHMM)	no GO terms	no GO terms
Hv_array_NPNHRC_15984	2.80308	4.95724	0.911453			---NA---						no IPS match	no IPS match	no IPS match
Hv_array_NPNHRC_17094	7.01157	8.56133	0.958722			---NA---						no IPS match	no IPS match	no IPS match
Hv_array_NPNHRC_1874	3.64952	4.55174	0.976922			---NA---						no IPS match	no IPS match	no IPS match
Hv_array_NPNHRC_22373	7.55336	5.33691	0.877567			---NA---						no IPS match	no IPS match	no IPS match
Hv_array_NPNHRC_22434	3.98	3.7066	1.39654			---NA---						no IPS match	no IPS match	no IPS match
Hv_array_NPNHRC_22850	7.20449	6.36675	1.10586			---NA---						no IPS match	no IPS match	no IPS match
Hv_array_NPNHRC_23003	5.69374	4.83309	1.33742			---NA---						SignalP-NN(euk) (SIGNALP),tmhmm (TMHMM)	no GO terms	no GO terms
Hv_array_NPNHRC_23934	2.33653	3.06783	1.15865			---NA---						no IPS match	no IPS match	no IPS match
Hv_array_NPNHRC_23988	2.73777	3.55621	1.21453			---NA---						TRANSMEMBRANE (PHOBIUS); NON_CYTOPLASMIC_DOMAIN (PHOBIUS); CYTOPLASMIC_DOMAIN (PHOBIUS); TMhelix (TMHMM)	no GO terms	no GO terms
Hv_array_NPNHRC_24006	6.72364	4.05197	1.01657			---NA---						CYTOPLASMIC_DOMAIN (PHOBIUS); NON_CYTOPLASMIC_DOMAIN (PHOBIUS); TRANSMEMBRANE (PHOBIUS); TMhelix (TMHMM)	no GO terms	no GO terms
Hv_array_NPNHRC_2416	5.7809	2.71915	0.930082			---NA---						no IPS match	no IPS match	no IPS match
Hv_array_NPNHRC_24406	5.05109	4.34098	0.771014			---NA---						no IPS match	no IPS match	no IPS match
Hv_array_NPNHRC_24926	5.39438	3.17923	1.81715			---NA---						no IPS match	no IPS match	no IPS match
Hv_array_NPNHRC_25703	2.78944	2.10176	0.719783			hypothetical protein EAI_11097 [Harpegnathos saltator]	1.83006e-19	F:GO:0003677; P:GO:0032196; P:GO:0006259; F:GO:0003674	F:DNA binding; P:transposition; P:DNA metabolic process; F:molecular_function			no IPS match	no IPS match	no IPS match
Hv_array_NPNHRC_25753	4.8232	4.22149	0.798056			---NA---						no IPS match	no IPS match	no IPS match
Hv_array_NPNHRC_25862	5.18297	4.37859	0.96983			---NA---						no IPS match	no IPS match	no IPS match
Hv_array_NPNHRC_26234	6.0659	3.64394	0.683999			---NA---						SignalP-NN(euk) (SIGNALP)	no GO terms	no GO terms
Hv_array_NPNHRC_26495	7.05354	7.94016	0.80929			---NA---						no IPS match	no IPS match	no IPS match
Hv_array_NPNHRC_27142	5.31941	4.93495	0.963056			---NA---						no IPS match	no IPS match	no IPS match
Hv_array_NPNHRC_27243	7.59564	5.13551	0.626992			---NA---						no IPS match	no IPS match	no IPS match
Hv_array_NPNHRC_27446	5.03189	2.94549	0.935473			---NA---						NON_CYTOPLASMIC_DOMAIN (PHOBIUS); CYTOPLASMIC_DOMAIN (PHOBIUS); TRANSMEMBRANE (PHOBIUS)	no GO terms	no GO terms
Hv_array_NPNHRC_27902	5.37854	4.1931	3.57921			---NA---						SignalP-NN(euk) (SIGNALP),tmhmm (TMHMM)	no GO terms	no GO terms
Hv_array_NPNHRC_28302	2.24324	2.56732	1.04899			---NA---						no IPS match	no IPS match	no IPS match
Hv_array_NPNHRC_28421	2.10843	2.00575	0.693042			---NA---						no IPS match	no IPS match	no IPS match
Hv_array_NPNHRC_29083	2.91312	3.98816	0.830413			---NA---						SignalP-NN(euk) (SIGNALP)	no GO terms	no GO terms
Hv_array_NPNHRC_29537	4.8624	4.03822	0.995169			---NA---						no IPS match	no IPS match	no IPS match
Hv_array_NPNHRC_5015	6.19625	3.57218	1.25619			---NA---						SignalP-NN(euk) (SIGNALP),tmhmm (TMHMM)	no GO terms	no GO terms
Hv_array_NPNHRC_5035	3.23757	2.28327	1.02582			chromosome 9 open reading frame 90	3.27598e-05	C:GO:0005634; P:GO:0006915	C:nucleus; P:apoptotic process			PF13873 (PFAM)	no GO terms	no GO terms
Hv_array_NPNHRC_6525	3.69403	2.21049	0.586198			---NA---						SignalP-NN(euk) (SIGNALP),tmhmm (TMHMM)	no GO terms	no GO terms
Hv_array_NPNHRC_6670	6.91747	4.79688	0.590133			---NA---						SignalP-NN(euk) (SIGNALP),tmhmm (TMHMM)	no GO terms	no GO terms
Hv_array_NPNHRC_721	7.08022	5.1321	0.703905			---NA---						no IPS match	no IPS match	no IPS match
Hv_array_NPNHRC_7505	4.45826	3.79507	0.679402			glutamic acid decarboxylase	3.89903e-05					SignalP-NN(euk) (SIGNALP)	no GO terms	no GO terms
Hv_array_NPNHRC_7635	4.45798	7.15072	1.00661			---NA---						SignalP-NN(euk) (SIGNALP),tmhmm (TMHMM)	no GO terms	no GO terms
Hv_array_NPNHRC_9491	6.10509	2.72713	0.7216			---NA---						no IPS match	no IPS match	no IPS match
Hv_array_npRC_12219	3.64435	4.80736	0.910867			---NA---						no IPS match	no IPS match	no IPS match
Hv_array_npRC_14879	8.36555	6.75413	0.574304			---NA---						SignalP-NN(euk) (SIGNALP),tmhmm (TMHMM)	no GO terms	no GO terms
Hv_array_npRC_15066	8.67973	4.64936	0.654632			PREDICTED: similar to conserved hypothetical protein [Hydra magnipapillata]	3.36874e-12					no IPS match	no IPS match	no IPS match
Hv_array_npRC_15392	4.06584	3.19077	0.612774			cg18368 cg18368-pa	6.10056e-09					tmhmm (TMHMM)	no GO terms	no GO terms
Hv_array_npRC_19412	4.8938	3.14436	0.693804			---NA---						SignalP-NN(euk) (SIGNALP),tmhmm (TMHMM)	no GO terms	no GO terms
Hv_array_npRC_21496	3.58036	2.7074	0.74336			hypothetical protein TCSYLVIO_6825 [Trypanosoma cruzi]; ---NA---	0.000118349	F:GO:0003674	F:molecular_function			IPR002110 (PFAM); IPR020683 (G3DSA:1.25.40.GENE3D); PTHR24193 (PANTHER)	F:GO:0005515	F:protein binding
Hv_array_npRC_21932	3.16522	3.18846	0.811373			PREDICTED: hypothetical protein [Hydra magnipapillata]	0.000648475					no IPS match	no IPS match	no IPS match
Hv_array_npRC_2399	2.42629	4.02593	1.1399			---NA---						SignalP-NN(euk) (SIGNALP)	no GO terms	no GO terms
Hv_array_npRC_26207	2.84298	2.08413	1.09075			---NA---						SignalP-NN(euk) (SIGNALP),tmhmm (TMHMM)	no GO terms	no GO terms
Hv_array_npRC_29153	3.89279	2.06198	0.906227			mgc83633 protein	1.9381e-21					SignalP-NN(euk) (SIGNALP)	no GO terms	no GO terms
Hv_array_npRC_4567	2.55683	3.59421	1.23822			loc414512 partial	6.24087e-07					no IPS match	no IPS match	no IPS match
Hv_array_npRC_4732	3.21384	2.42941	0.873448			---NA---						no IPS match	no IPS match	no IPS match
Hv_array_npRC_7390	7.2006	6.62346	1.72279			PREDICTED: similar to predicted protein [Hydra magnipapillata]	1.72756e-18					no IPS match	no IPS match	no IPS match
Hv_array_npRC_804	3.0049	2.19877	1.1658			dna-mediated transposase	7.44559e-39					no IPS match	no IPS match	no IPS match
Hv_array_rc_10246	8.25852	5.15179	1.82453			protein	5.23784e-19	P:GO:0055085; F:GO:0022857; C:GO:0005575	P:transmembrane transport; F:transmembrane transporter activity; C:cellular_component			IPR002293 (PANTHER); PTHR11785:SF74 (PANTHER),tmhmm (TMHMM)	C:GO:0016020; F:GO:0015171; P:GO:0003333	C:membrane; F:amino acid transmembrane transporter activity; P:amino acid transmembrane transport
Hv_array_rc_10566	4.16471	2.61064	0.737065			---NA---						no IPS match	no IPS match	no IPS match
Hv_array_rc_10711	3.62446	2.02645	0.959105			PREDICTED: hypothetical protein [Hydra magnipapillata]	3.19056e-70	F:GO:0043167; P:GO:0007049	F:ion binding; P:cell cycle			IPR000038 (PANTHER)	F:GO:0005525; P:GO:0007049	F:GTP binding; P:cell cycle
Hv_array_rc_11069	2.05832	2.83227	0.978553			---NA---						no IPS match	no IPS match	no IPS match
Hv_array_rc_1208	2.3075	3.27627	2.73922			protein; PREDICTED: uncharacterized protein LOC100201434	1.78429e-37	P:GO:0005975; F:GO:0016757; P:GO:0006464; P:GO:0009058; C:GO:0005575	P:carbohydrate metabolic process; F:transferase activity, transferring glycosyl groups; P:cellular protein modification process; P:biosynthetic process; C:cellular_component	EC:2.4.1	Glycosyltransferases	IPR002659 (PANTHER); PTHR11214:SF10 (PANTHER)	C:GO:0016020; P:GO:0006486; F:GO:0008378	C:membrane; P:protein glycosylation; F:galactosyltransferase activity
Hv_array_rc_12891	8.95925	15.7665	0.348728			---NA---						SignalP-NN(euk) (SIGNALP),tmhmm (TMHMM)	no GO terms	no GO terms
Hv_array_rc_13280	4.17812	3.81289	1.25489			---NA---						tmhmm (TMHMM)	no GO terms	no GO terms
Hv_array_rc_13442	8.89968	5.51796	0.558598			PREDICTED: hypothetical protein [Hydra magnipapillata]	4.87929e-43					no IPS match	no IPS match	no IPS match
Hv_array_rc_13579	12.8409	13.5103	0.247418			---NA---						no IPS match	no IPS match	no IPS match
Hv_array_rc_13843	4.63743	2.54592	1.13627			arrestin domain containing 3	2.17984e-27					no IPS match	no IPS match	no IPS match
Hv_array_rc_13969	2.07881	3.09033	0.968512			major facilitator superfamily	2.54704e-37	F:GO:0015520; P:GO:0055085; C:GO:0016021; P:GO:0015904; P:GO:0046677	F:tetracycline:proton antiporter activity; P:transmembrane transport; C:integral component of membrane; P:tetracycline transport; P:response to antibiotic			G3DSA:1.20.1250.20 (GENE3D),SignalP-NN(euk) (SIGNALP),tmhmm (TMHMM)	no GO terms	no GO terms
Hv_array_rc_14693	2.86397	3.21086	0.693206			PREDICTED: hypothetical protein LOC100572957 [Acyrthosiphon pisum]	0.000656514					no IPS match	no IPS match	no IPS match
Hv_array_rc_15269	3.3698	2.44458	0.852736			homoserine o-acetyltransferase	1.44767e-33	F:GO:0016746; P:GO:0006520; P:GO:0009058	F:transferase activity, transferring acyl groups; P:cellular amino acid metabolic process; P:biosynthetic process			G3DSA:3.40.50.1820 (GENE3D),PTHR10992 (PANTHER),PTHR10992:SF262 (PANTHER),SSF53474 (SUPERFAMILY)	no GO terms	no GO terms
Hv_array_rc_1655	2.36472	3.68304	0.331493			---NA---						SignalP-NN(euk) (SIGNALP),tmhmm (TMHMM)	no GO terms	no GO terms
Hv_array_rc_1755	7.38308	4.0832	0.768616			transposase domain-containing protein	3.39877e-16					no IPS match	no IPS match	no IPS match
Hv_array_rc_17554	3.47941	2.00546	1.12584			transposase domain-containing partial	4.30143e-31					no IPS match	no IPS match	no IPS match
Hv_array_rc_19072	2.03346	2.59805	0.92426			oligonucleotide oligosaccharide-binding fold containing 2b	2.42007e-20					no IPS match	no IPS match	no IPS match
Hv_array_rc_2212	2.97314	2.10198	0.909427			---NA---						no IPS match	no IPS match	no IPS match
Hv_array_rc_2398	2.50554	4.67297	1.47948			PREDICTED: similar to predicted protein [Hydra magnipapillata]	1.68964e-10					no IPS match	no IPS match	no IPS match
Hv_array_rc_2417	5.39132	2.70457	1.0082			nod3 partial; PREDICTED: uncharacterized protein LOC100206003	3.85213e-17	P:GO:0007165; F:GO:0003674	P:signal transduction; F:molecular_function			IPR000488 (PFAM); IPR011029 (G3DSA:1.10.533.GENE3D)	F:GO:0005515; P:GO:0007165	F:protein binding; P:signal transduction
Hv_array_rc_2418	5.84496	3.00896	0.811864			---NA---						no IPS match	no IPS match	no IPS match
Hv_array_rc_24560	2.98823	2.22096	0.906177			PREDICTED: similar to predicted protein, partial [Hydra magnipapillata]	6.92764e-29					no IPS match	no IPS match	no IPS match
Hv_array_rc_2581	5.53412	3.37619	0.856043			PREDICTED: hypothetical protein [Hydra magnipapillata]	5.59076e-27					SignalP-NN(euk) (SIGNALP)	no GO terms	no GO terms
Hv_array_rc_2582	4.92027	2.92598	0.996702			PREDICTED: hypothetical protein [Hydra magnipapillata]	2.38059e-05					no IPS match	no IPS match	no IPS match
Hv_array_rc_2583	5.71574	3.23205	0.881521			PREDICTED: hypothetical protein [Hydra magnipapillata]	1.25878e-13					no IPS match	no IPS match	no IPS match
Hv_array_rc_26233	6.98046	12.6367	0.777605			PREDICTED: hypothetical protein [Hydra magnipapillata]	1.93916e-11					no IPS match	no IPS match	no IPS match
Hv_array_rc_26440	6.403	5.58812	0.765298			---NA---						no IPS match	no IPS match	no IPS match
Hv_array_rc_27308	2.89455	3.59789	0.597957			---NA---						no IPS match	no IPS match	no IPS match
Hv_array_rc_27734	2.43926	2.93852	0.77687			---NA---						no IPS match	no IPS match	no IPS match
Hv_array_rc_2838	3.56573	2.77666	0.670154			butyrate response factor 1	5.28452e-56					no IPS match	no IPS match	no IPS match
Hv_array_rc_28551	2.17891	4.70515	0.793649			PREDICTED: hypothetical protein [Hydra magnipapillata]	5.7427e-14					no IPS match	no IPS match	no IPS match
Hv_array_rc_29050	5.73074	3.7433	0.993132			---NA---						SignalP-NN(euk) (SIGNALP)	no GO terms	no GO terms
Hv_array_rc_29126	2.10358	2.91775	0.791809			ankyrin repeat and sterile alpha motif domain containing 3	5.6969e-35					no IPS match	no IPS match	no IPS match
Hv_array_rc_29446	3.70605	2.21629	0.69589			PREDICTED: hypothetical protein LOC100573698 [Acyrthosiphon pisum]	6.49312e-13					no IPS match	no IPS match	no IPS match
Hv_array_rc_29761	2.06965	3.71578	1.37403			cg13253 cg13253-pc	1.1732e-12	F:GO:0004867	F:serine-type endopeptidase inhibitor activity			no IPS match	no IPS match	no IPS match
Hv_array_rc_404	3.70716	2.9169	0.878104			---NA---						no IPS match	no IPS match	no IPS match
Hv_array_rc_4220	2.11984	4.41561	0.757155			cell division cycle associated 8-like	2.06265e-109					no IPS match	no IPS match	no IPS match
Hv_array_rc_4354	5.24551	2.68566	0.696455			---NA---						SignalP-NN(euk) (SIGNALP),tmhmm (TMHMM)	no GO terms	no GO terms
Hv_array_rc_4450	2.77539	3.83138	0.662252			chitinase 2; chitinase 1- partial	8.8003e-148	P:GO:0005975; F:GO:0043167; F:GO:0003674	P:carbohydrate metabolic process; F:ion binding; F:molecular_function			IPR001223 (PFAM); IPR001579 (PROSITE); IPR013781 (G3DSA:3.20.20.GENE3D); IPR017853 (SUPERFAMILY); PTHR31939 (PANTHER),PTHR31939:SF0 (PANTHER),SignalP-NN(euk) (SIGNALP)	P:GO:0005975; F:GO:0003824; F:GO:0043169	P:carbohydrate metabolic process; F:catalytic activity; F:cation binding
Hv_array_rc_4928	5.21304	3.08814	1.25364			PREDICTED: hypothetical protein [Hydra magnipapillata]	3.16918e-39					no IPS match	no IPS match	no IPS match
Hv_array_rc_5004	5.41823	3.35583	1.16079			---NA---						SignalP-NN(euk) (SIGNALP)	no GO terms	no GO terms
Hv_array_rc_5027	2.27	2.06311	0.569261			tpa_inf: follistatin-related protein; PREDICTED: uncharacterized protein LOC101234971, partial	6.90173e-05	F:GO:0003674	F:molecular_function			IPR002350 (SMART); G3DSA:3.30.60.30 (GENE3D),PS51465 (PROFILE),SignalP-NN(euk) (SIGNALP),tmhmm (TMHMM),SSF100895 (SUPERFAMILY)	F:GO:0005515	F:protein binding
Hv_array_rc_5388	2.6085	4.43042	1.26296			---NA---						no IPS match	no IPS match	no IPS match
Hv_array_rc_60	4.4112	4.10848	1.10393			partial	2.08764e-08					no IPS match	no IPS match	no IPS match
Hv_array_rc_6018	3.61512	3.61314	0.75203			innexin 1; innexin inx3-like	4.18455e-120	C:GO:0005575	C:cellular_component			IPR000990 (PROFILE); SignalP-NN(euk) (SIGNALP),tmhmm (TMHMM)	C:GO:0005921	C:gap junction
Hv_array_rc_6049	2.12362	2.80918	0.65006			PREDICTED: hypothetical protein [Hydra magnipapillata]	8.63386e-47					no IPS match	no IPS match	no IPS match
Hv_array_rc_6159	2.01945	2.16218	1.0536			gcn5-related n-acetyltransferase; hypothetical protein CAPTEDRAFT_206392	7.039e-11	F:GO:0016746	F:transferase activity, transferring acyl groups	EC:2.3.1	Acyltransferases	IPR000182 (PROFILE); IPR016181 (SUPERFAMILY); PTHR21471 (PANTHER),PTHR21471:SF3 (PANTHER)	F:GO:0008080	F:N-acetyltransferase activity
Hv_array_rc_6372	2.05363	2.40941	0.52888			hypothetical protein BRAFLDRAFT_93722 [Branchiostoma floridae]	5.69193e-06					IPR024810 (PFAM)	no GO terms	no GO terms
Hv_array_rc_6404	4.0935	10.6843	1.43592			conserved unknown protein [Ectocarpus siliculosus]	2.68007e-15					no IPS match	no IPS match	no IPS match
Hv_array_rc_6417	3.80636	2.18875	0.796037			bile acid beta-glucosidase	1.66864e-58	F:GO:0004348; P:GO:0006680; F:GO:0003824; C:GO:0016020; C:GO:0016021; P:GO:0006665	F:glucosylceramidase activity; P:glucosylceramide catabolic process; F:catalytic activity; C:membrane; C:integral component of membrane; P:sphingolipid metabolic process			IPR024462 (PFAM)	no GO terms	no GO terms
Hv_array_rc_6788	9.87319	7.99652	1.00943			helicase conserved c-terminal domain containing protein	5.50921e-27	F:GO:0043167; C:GO:0005575; P:GO:0006810	F:ion binding; C:cellular_component; P:transport			IPR011115 (PFAM); IPR014018 (PROFILE); G3DSA:3.40.50.300 (GENE3D),PTHR30612 (PANTHER),SSF52540 (SUPERFAMILY)	F:GO:0005524; C:GO:0016020; P:GO:0017038	F:ATP binding; C:membrane; P:protein import
Hv_array_rc_6893	6.21729	9.34594	0.770705			---NA---						SignalP-NN(euk) (SIGNALP)	no GO terms	no GO terms
Hv_array_rc_7137	4.68881	3.65859	0.84696			PREDICTED: hypothetical protein [Hydra magnipapillata]; PREDICTED: uncharacterized protein LOC100205872	4.92957e-35	C:GO:0005575	C:cellular_component			IPR007237 (PFAM); SignalP-NN(euk) (SIGNALP),tmhmm (TMHMM)	C:GO:0016021	C:integral component of membrane
Hv_array_rc_7254	6.27637	3.50525	0.671116			---NA---						no IPS match	no IPS match	no IPS match
Hv_array_rc_7272	3.08922	2.20612	0.737956			zinc finger protein; PREDICTED: uncharacterized protein LOC100571961, partial	5.65246e-44	F:GO:0043167; F:GO:0003674; C:GO:0005622	F:ion binding; F:molecular_function; C:intracellular			IPR007087 (PROSITE); IPR013087 (G3DSA:3.30.160.GENE3D); IPR015880 (SMART); SSF57667 (SUPERFAMILY)	F:GO:0003676; F:GO:0008270; C:GO:0005622	F:nucleic acid binding; F:zinc ion binding; C:intracellular
Hv_array_rc_7417	5.26082	2.69615	0.925397			hypothetical protein BRAFLDRAFT_121844 [Branchiostoma floridae]	2.89764e-17					no IPS match	no IPS match	no IPS match
Hv_array_rc_7870	8.61393	6.1435	0.902753			---NA---						no IPS match	no IPS match	no IPS match
Hv_array_rc_809	3.12997	2.79886	1.34186			---NA---						SignalP-NN(euk) (SIGNALP),tmhmm (TMHMM)	no GO terms	no GO terms
Hv_array_rc_8101	7.80898	4.18674	1.07212			dna helicase	4.06885e-76					no IPS match	no IPS match	no IPS match
Hv_array_rc_853	3.34252	2.77866	1.24611			sorting nexin partial	1.04755e-19					no IPS match	no IPS match	no IPS match
Hv_array_rc_866	3.0174	2.04156	0.677129			hypothetical protein TcasGA2_TC011495 [Tribolium castaneum]; PREDICTED: uncharacterized protein LOC100205616	1.73303e-11	F:GO:0003674	F:molecular_function			IPR008906 (PFAM); IPR012337 (SUPERFAMILY)	F:GO:0003676; F:GO:0046983	F:nucleic acid binding; F:protein dimerization activity
Hv_array_rc_8844	3.11202	3.70312	1.30898			uncharacterized aminotransferase -like	5.40989e-86	F:GO:0030170; F:GO:0003824; P:GO:0008152	F:pyridoxal phosphate binding; F:catalytic activity; P:metabolic process			no IPS match	no IPS match	no IPS match
Hv_array_rc_9310	6.76062	3.39154	0.866961			sterile alpha motif domain-containing protein 3	1.43017e-09					no IPS match	no IPS match	no IPS match
Hv_array_rc_9512	5.63822	4.0583	0.721576			transposase domain-containing protein	9.44646e-69					SignalP-NN(euk) (SIGNALP),tmhmm (TMHMM)	no GO terms	no GO terms
Hv_array_rc_9922	3.07663	2.20336	0.850554			butyrate response factor 1	6.71657e-55					SignalP-NN(euk) (SIGNALP)	no GO terms	no GO terms
Hv_array_RC_FPVQZVL01BSJM	3.25472	3.89367	1.53639			---NA---						SignalP-NN(euk) (SIGNALP)	no GO terms	no GO terms
Hv_array_RC_FPVQZVL01BY8O	2.50555	2.91443	1.0384			---NA---						SignalP-NN(euk) (SIGNALP),tmhmm (TMHMM)	no GO terms	no GO terms
Hv_array_RC_FPVQZVL01CFT5	2.49079	2.87227	1.04272			---NA---						SignalP-NN(euk) (SIGNALP),tmhmm (TMHMM)	no GO terms	no GO terms
Hv_array_RC_FPVQZVL01CV0C	4.49277	3.9839	1.31234			---NA---						SignalP-NN(euk) (SIGNALP)	no GO terms	no GO terms
Hv_array_RC_FPVQZVL01CVVW	2.63388	4.78895	2.04058			---NA---						no IPS match	no IPS match	no IPS match
Hv_array_RC_FPVQZVL01DOCN	2.5634	3.04409	1.08293			---NA---						tmhmm (TMHMM)	no GO terms	no GO terms
Hv_array_RC_FPVQZVL01DUEL	2.48371	4.86157	1.27044			---NA---						no IPS match	no IPS match	no IPS match
Hv_array_RC_FPVQZVL01E1IS	2.80985	5.86488	1.28021			---NA---						no IPS match	no IPS match	no IPS match
Hv_array_RC_FV81RT001B76F	2.27111	3.02791	0.982675			---NA---						SignalP-NN(euk) (SIGNALP),tmhmm (TMHMM)	no GO terms	no GO terms
Hv_array_RC_FV81RT001BC6G	2.50372	2.89385	0.972824			---NA---						SignalP-NN(euk) (SIGNALP),tmhmm (TMHMM)	no GO terms	no GO terms
Hv_array_RC_FV81RT001BFAC	3.52266	3.0805	1.46559			---NA---						no IPS match	no IPS match	no IPS match
Hv_array_RC_FV81RT001BH33	2.55865	3.00511	1.04194			---NA---						SignalP-NN(euk) (SIGNALP),tmhmm (TMHMM)	no GO terms	no GO terms
Hv_array_RC_FV81RT001BS6Z	4.78373	2.79877	0.741104			---NA---						SignalP-NN(euk) (SIGNALP)	no GO terms	no GO terms
Hv_array_RC_FV81RT001D6BB	4.53484	3.78544	0.767363			---NA---						SignalP-NN(euk) (SIGNALP)	no GO terms	no GO terms
Hv_array_RC_FV81RT001DRMA	2.61325	3.08799	0.988476			---NA---						SignalP-NN(euk) (SIGNALP),tmhmm (TMHMM)	no GO terms	no GO terms
Hv_array_RC_FV81RT001DXZS	4.59674	4.3017	2.06864			---NA---						SignalP-NN(euk) (SIGNALP),tmhmm (TMHMM)	no GO terms	no GO terms
Hv_array_RC_FV81RT002FFGF	2.05927	2.83913	1.16567			---NA---						SignalP-NN(euk) (SIGNALP),tmhmm (TMHMM)	no GO terms	no GO terms
Hv_array_RC_FV81RT002FO98	6.65091	6.11762	1.05263			PREDICTED: similar to predicted protein [Hydra magnipapillata]; PREDICTED: uncharacterized protein LOC100204325	1.77781e-09	F:GO:0003677; F:GO:0001071; F:GO:0003674	F:DNA binding; F:nucleic acid binding transcription factor activity; F:molecular_function			IPR011700 (PFAM); G3DSA:1.20.5.170 (GENE3D)	F:GO:0003700; F:GO:0043565; F:GO:0046983	F:transcription factor activity, sequence-specific DNA binding; F:sequence-specific DNA binding; F:protein dimerization activity
Hv_array_RC_FV81RT002GC2N	2.20964	2.27948	0.925625			PREDICTED: hypothetical protein, partial [Hydra magnipapillata]	0.000129572					SignalP-NN(euk) (SIGNALP)	no GO terms	no GO terms
Hv_array_RC_FV81RT002GM4B	4.68027	5.00482	1.01065			---NA---						SignalP-NN(euk) (SIGNALP),tmhmm (TMHMM)	no GO terms	no GO terms
Hv_array_RC_FV81RT002GMPI	4.29626	2.4352	0.685602			---NA---						no IPS match	no IPS match	no IPS match
Hv_array_RC_FV81RT002GN0G	2.4989	2.91122	1.0269			---NA---						SignalP-NN(euk) (SIGNALP),tmhmm (TMHMM)	no GO terms	no GO terms
Hv_array_RC_FV81RT002GOJ7	6.64126	4.98206	1.34079			---NA---						tmhmm (TMHMM)	no GO terms	no GO terms
Hv_array_RC_FV81RT002HHLG	2.66638	3.16067	1.1216			---NA---						SignalP-NN(euk) (SIGNALP),tmhmm (TMHMM)	no GO terms	no GO terms
Hv_array_RC_FV81RT002IVDA	3.41703	3.20933	1.26613			---NA---						no IPS match	no IPS match	no IPS match
Hv_array_RC_FVQRUGK01BIHG	2.67572	3.07244	1.14039			---NA---						SignalP-NN(euk) (SIGNALP),tmhmm (TMHMM)	no GO terms	no GO terms
Hv_array_RC_FVQRUGK01BOVQ	5.01569	2.68804	0.865004			---NA---						no IPS match	no IPS match	no IPS match
Hv_array_RC_FVQRUGK01C0ZT	2.49733	2.82468	1.00274			---NA---						SignalP-NN(euk) (SIGNALP),tmhmm (TMHMM)	no GO terms	no GO terms
Hv_array_RC_FVQRUGK01DY8Q	5.72188	4.07797	0.879649			---NA---						SignalP-NN(euk) (SIGNALP),tmhmm (TMHMM)	no GO terms	no GO terms
Hv_array_RC_FVQRUGK01ELU5	2.55595	2.96913	1.0444			---NA---						SignalP-NN(euk) (SIGNALP),tmhmm (TMHMM)	no GO terms	no GO terms
Hv_array_RC_FWZAEML01ANUV	3.38354	3.61894	0.571188			---NA---						no IPS match	no IPS match	no IPS match
Hv_array_RC_FWZAEML01CLYN	3.23303	3.18582	1.94748			---NA---						no IPS match	no IPS match	no IPS match
Hv_array_RC_FWZAEML01EPQ1	2.64498	3.79477	0.683675			---NA---						SignalP-NN(euk) (SIGNALP),tmhmm (TMHMM)	no GO terms	no GO terms
Hv_array_RC_FWZAEML02FKDV	3.2264	3.10794	1.30566			---NA---						no IPS match	no IPS match	no IPS match
Hv_array_RC_FWZAEML02GEQD	2.57348	2.96098	0.987755			---NA---						no IPS match	no IPS match	no IPS match
Hv_array_RC_FWZAEML02GGUX	2.57102	2.94149	1.03171			---NA---						no IPS match	no IPS match	no IPS match
Hv_array_RC_FWZAEML02HJD8	4.45453	3.00613	0.798608			---NA---						no IPS match	no IPS match	no IPS match
Hv_array_RC_FWZAEML02IMHF	2.51731	2.85289	1.025			---NA---						no IPS match	no IPS match	no IPS match
Hv_array_RC_FWZAEML02IU97	2.74555	2.55794	1.2407			---NA---						no IPS match	no IPS match	no IPS match
Hv_array_RC_FWZAEML02JB3V	2.5414	2.91177	1.01316			---NA---						no IPS match	no IPS match	no IPS match
Hv_array_RC_FWZAEML02JR65	4.19667	3.85191	0.983145			---NA---						no IPS match	no IPS match	no IPS match
Hv_array_rc_RSASM_11859	4.34565	2.43989	0.77484			---NA---						no IPS match	no IPS match	no IPS match
Hv_array_rc_RSASM_12606	5.08796	3.37874	0.983185			---NA---						no IPS match	no IPS match	no IPS match
Hv_array_rc_RSASM_13231	5.42388	3.75341	0.564832			protein	1.73476e-29					no IPS match	no IPS match	no IPS match
Hv_array_rc_RSASM_13846	2.19931	2.58576	0.899331			---NA---						SignalP-NN(euk) (SIGNALP)	no GO terms	no GO terms
Hv_array_rc_RSASM_14440	2.74695	2.05752	0.905441			---NA---						no IPS match	no IPS match	no IPS match
Hv_array_rc_RSASM_16320	7.6214	4.64724	0.525545			---NA---						SignalP-NN(euk) (SIGNALP)	no GO terms	no GO terms
Hv_array_rc_RSASM_17235	3.62515	3.45731	0.791599			---NA---						no IPS match	no IPS match	no IPS match
Hv_array_RCFASM_18229	6.34509	5.05582	0.847149			---NA---						no IPS match	no IPS match	no IPS match
Hv_array_RCRSASM_18136	5.09532	6.41693	1.3578			---NA---						tmhmm (TMHMM)	no GO terms	no GO terms
Hv_array_RCSSH_243	2.65619	3.41328	0.7816			---NA---						tmhmm (TMHMM)	no GO terms	no GO terms
Hv_array_RSASM_10468	4.30283	4.41225	0.765795			PREDICTED: hypothetical protein [Hydra magnipapillata]	6.30263e-29					no IPS match	no IPS match	no IPS match
Hv_array_RSASM_14509	5.65253	7.06647	0.96127			---NA---						SignalP-NN(euk) (SIGNALP)	no GO terms	no GO terms
Hv_array_RSASM_15841	4.59214	2.50587	0.80962			mariner transposase	3.7484e-07					IPR001888 (PFAM)	no GO terms	no GO terms
Hv_array_RSASM_16325	2.47878	3.90338	0.670847			laccase partial	5.84142e-21					tmhmm (TMHMM)	no GO terms	no GO terms
Hv_array_RSASM_17779	6.20685	3.43224	1.03963			---NA---						SignalP-NN(euk) (SIGNALP)	no GO terms	no GO terms
Hv_array_RSASM_2315	5.80933	6.12489	1.09853			---NA---						no IPS match	no IPS match	no IPS match
Hv_array_SSH_190	5.59459	5.09832	1.37342			---NA---						SignalP-NN(euk) (SIGNALP)	no GO terms	no GO terms

## Sheet: Sym<Apo
List of genes downregulated in Hv_Sym and Hv_Sym_sexy compared to Hv_Apo.
probename	Fold Change			Human Best Hit Gene		Blast2GO Annotation
	Hv_Sym/Apo	Hv_Sym_sexy/Hv_Apo	Hv_NC64A/Hv_Sym	ID	genename	Description	e-Value	GO IDs	GO Names	Enzyme Codes	Enzyme Names	InterPro IDs	InterPro GO IDs	InterPro GO Names
Hv_array_10232	0.333299	0.366858	0.833173	NP_057111.1	beta-lactamase-like protein 2	beta-lactamase-like protein 2	3.81316e-22	F:GO:0046872; C:GO:0005739; F:GO:0016787	F:metal ion binding; C:mitochondrion; F:hydrolase activity			G3DSA:3.60.15.10 (GENE3D),PTHR23131 (PANTHER),PTHR23131:SF0 (PANTHER),SSF56281 (SUPERFAMILY)	no GO terms	no GO terms
Hv_array_1028	0.23068	0.181955	1.46702			pan domain protein; endochitinase 1-like	0	P:GO:0009056; P:GO:0071554; F:GO:0016798	P:catabolic process; P:cell wall organization or biogenesis; F:hydrolase activity, acting on glycosyl bonds	EC:3.2.1.14	Chitinase	IPR000726 (PFAM); IPR023346 (SUPERFAMILY); G3DSA:1.10.530.10 (GENE3D),G3DSA:3.30.20.10 (GENE3D),PTHR22595 (PANTHER),PTHR22595:SF6 (PANTHER)	F:GO:0004568; P:GO:0016998; P:GO:0006032	F:chitinase activity; P:cell wall macromolecule catabolic process; P:chitin catabolic process
Hv_array_10677	0.373537	0.49116	0.953853	NP_071941.1	ARP6 actin-related protein 6 homolog	actin-related protein 6	8.88654e-86	P:GO:0008150	P:biological_process			IPR004000 (PANTHER); G3DSA:3.30.420.40 (GENE3D),G3DSA:3.90.640.10 (GENE3D),PTHR11937:SF21 (PANTHER),SSF53067 (SUPERFAMILY)	no GO terms	no GO terms
Hv_array_10747	0.34171	0.292817	0.847101			serine racemase	1.7919e-41					no IPS match	no IPS match	no IPS match
Hv_array_10842	0.302	0.136485	0.516604			---NA---						no IPS match	no IPS match	no IPS match
Hv_array_11002	0.248489	0.240431	1.29188	NP_002703.1	protein phosphatase 1 regulatory subunit 7	protein phosphatases pp1 regulatory subunit	1.63193e-45	P:GO:0008150; C:GO:0005737; F:GO:0030234; F:GO:0003674	P:biological_process; C:cytoplasm; F:enzyme regulator activity; F:molecular_function			IPR003603 (SMART); G3DSA:3.80.10.10 (GENE3D),PTHR10588 (PANTHER),PTHR10588:SF96 (PANTHER),SSF52058 (SUPERFAMILY)	no GO terms	no GO terms
Hv_array_11062	0.332386	0.336323	1.78664			---NA---						no IPS match	no IPS match	no IPS match
Hv_array_11134	0.421915	0.191941	1.53505			hypothetical protein [Rickettsia bellii OSU 85-389]	4.22087e-25	F:GO:0005488	F:binding			no IPS match	no IPS match	no IPS match
Hv_array_1133	0.465207	0.419368	1.02007	NP_071935.1	DNA-directed RNA polymerase I subunit RPA49	dna-directed rna polymerase i subunit rpa49	0	P:GO:0034641; P:GO:0009058; C:GO:0005730; F:GO:0003674	P:cellular nitrogen compound metabolic process; P:biosynthetic process; C:nucleolus; F:molecular_function			no IPS match	no IPS match	no IPS match
Hv_array_11758	0.485425	0.414202	1.43169			---NA---						SignalP-NN(euk) (SIGNALP),tmhmm (TMHMM)	no GO terms	no GO terms
Hv_array_11797	0.4136	0.288805	0.931414			---NA---						no IPS match	no IPS match	no IPS match
Hv_array_12451	0.497306	0.391491	0.781916	NP_005579.2	meprin A subunit alpha precursor	a chain crystal spectroscopic and catalytic properties of cobalt copper nickel and mercury derivatives of the zinc endopeptidase a correlation of structure and proteolytic activity; zinc metalloproteinase nas-13- partial	2.16981e-22	P:GO:0008150; F:GO:0043167; F:GO:0008233	P:biological_process; F:ion binding; F:peptidase activity	EC:3.4.24	Acting on peptide bonds (peptidases)	IPR001506 (PFAM); IPR006026 (SMART); IPR024079 (G3DSA:3.40.390.GENE3D); PTHR24543 (PANTHER),PTHR24543:SF85 (PANTHER),SSF55486 (SUPERFAMILY)	F:GO:0008270; P:GO:0006508; F:GO:0004222; F:GO:0008237	F:zinc ion binding; P:proteolysis; F:metalloendopeptidase activity; F:metallopeptidase activity
Hv_array_12681	0.445732	0.36792	1.69734	NP_060101.3	probable ATP-dependent RNA helicase DDX60	probable atp-dependent rna helicase partial	3.69752e-15					no IPS match	no IPS match	no IPS match
Hv_array_13476	0.147984	0.258849	3.33453			bel12_ag transposon poly	1.76789e-54					IPR005312 (PFAM)	no GO terms	no GO terms
Hv_array_13701	0.342215	0.308423	1.05507			---NA---						no IPS match	no IPS match	no IPS match
Hv_array_14	0.173562	0.30198	1.67873			protein	1.29217e-74	F:GO:0003674	F:molecular_function			no IPS match	no IPS match	no IPS match
Hv_array_1501	0.477923	0.242317	1.04131			transposase domain-containing partial	4.54876e-30					no IPS match	no IPS match	no IPS match
Hv_array_15774	0.398065	0.264901	0.761954	NP_443124.3	polycystic kidney disease protein 1-like 2 isoform a	protein	1.85987e-45	C:GO:0005575; F:GO:0003674	C:cellular_component; F:molecular_function			IPR013122 (PFAM); PTHR10877 (PANTHER),tmhmm (TMHMM)	no GO terms	no GO terms
Hv_array_15878	0.390497	0.263802	0.717974			von willebrand factor a domain-containing protein 5a-like	5.47464e-15					no IPS match	no IPS match	no IPS match
Hv_array_16544	0.384896	0.322322	1.45916			vasa-related protein 1	2.07803e-12					no IPS match	no IPS match	no IPS match
Hv_array_17	0.395249	0.300494	2.35566			1 partial	7.77633e-85					no IPS match	no IPS match	no IPS match
Hv_array_17096	0.481792	0.327168	1.42101			---NA---						no IPS match	no IPS match	no IPS match
Hv_array_1721	0.0103576	0.00952267	9.67828			zinc metalloproteinase nas-15	1.39141e-10					no IPS match	no IPS match	no IPS match
Hv_array_18291	0.375606	0.158675	1.23278			---NA---						no IPS match	no IPS match	no IPS match
Hv_array_19093	0.448861	0.353146	1.00444	NP_001160006.1	probable ATP-dependent RNA helicase DDX4 isoform 4	dead-box atp-dependent rna helicase 11; atp-dependent rna helicase ddx3x-like	6.31453e-31	F:GO:0016887; C:GO:0005777; F:GO:0043167; F:GO:0004386; C:GO:0005730; F:GO:0003674; C:GO:0005886	F:ATPase activity; C:peroxisome; F:ion binding; F:helicase activity; C:nucleolus; F:molecular_function; C:plasma membrane			IPR011545 (PFAM); IPR014001 (PROFILE); G3DSA:3.40.50.300 (GENE3D),PTHR24031 (PANTHER),SSF52540 (SUPERFAMILY)	F:GO:0003676; F:GO:0005524; F:GO:0008026	F:nucleic acid binding; F:ATP binding; F:ATP-dependent helicase activity
Hv_array_1974	0.480308	0.476736	1.501			cg7248 cg7248- partial; PREDICTED: uncharacterized protein LOC100197130, partial	0	P:GO:0008150; C:GO:0005576; F:GO:0003674	P:biological_process; C:extracellular region; F:molecular_function			IPR002557 (G3DSA:2.170.140.GENE3D); PTHR23301 (PANTHER),PTHR23301:SF0 (PANTHER),SignalP-NN(euk) (SIGNALP),tmhmm (TMHMM)	F:GO:0008061; P:GO:0006030; C:GO:0005576	F:chitin binding; P:chitin metabolic process; C:extracellular region
Hv_array_203	0.351227	0.390638	1.88622	NP_002099.1	histidine ammonia-lyase	histidine ammonia-lyase; histidine ammonia-lyase-like	0	P:GO:0009056; F:GO:0016829; P:GO:0006520; C:GO:0005829; P:GO:0034641; P:GO:0009058	P:catabolic process; F:lyase activity; P:cellular amino acid metabolic process; C:cytosol; P:cellular nitrogen compound metabolic process; P:biosynthetic process	EC:4.3.1.3	Histidine ammonia-lyase	IPR001106 (PFAM); IPR005921 (TIGRFAMs); IPR008948 (SUPERFAMILY); IPR022313 (PROSITE); IPR024083 (G3DSA:1.10.275.GENE3D); G3DSA:1.20.200.10 (GENE3D),PTHR10362 (PANTHER),PTHR10362:SF2 (PANTHER)	P:GO:0006548; C:GO:0005737; F:GO:0003824; F:GO:0004397; P:GO:0009058; F:GO:0016841	P:histidine catabolic process; C:cytoplasm; F:catalytic activity; F:histidine ammonia-lyase activity; P:biosynthetic process; F:ammonia-lyase activity
Hv_array_2111	0.371871	0.430575	1.7419	NP_005916.2	meprin A subunit beta precursor	a chain crystal spectroscopic and catalytic properties of cobalt copper nickel and mercury derivatives of the zinc endopeptidase a correlation of structure and proteolytic activity; zinc metalloproteinase nas-4-like	1.7245e-75	P:GO:0008150; F:GO:0043167; F:GO:0008233	P:biological_process; F:ion binding; F:peptidase activity	EC:3.4.24	Acting on peptide bonds (peptidases)	IPR001506 (PRINTS); IPR006026 (SMART); IPR024079 (G3DSA:3.40.390.GENE3D); PTHR24543 (PANTHER),PTHR24543:SF85 (PANTHER),SignalP-NN(euk) (SIGNALP),SSF55486 (SUPERFAMILY)	F:GO:0008270; P:GO:0006508; F:GO:0004222; F:GO:0008237	F:zinc ion binding; P:proteolysis; F:metalloendopeptidase activity; F:metallopeptidase activity
Hv_array_21404	0.164674	0.111387	2.48023			---NA---						no IPS match	no IPS match	no IPS match
Hv_array_22092	0.282551	0.123086	1.03917			---NA---						no IPS match	no IPS match	no IPS match
Hv_array_22969	0.238715	0.204714	2.00071			polycystic kidney disease protein 1-like partial	9.45672e-16					no IPS match	no IPS match	no IPS match
Hv_array_2390	0.364343	0.454948	2.03049	NP_001008530.1	legumain preproprotein	legumain	7.84669e-155	P:GO:0044281; P:GO:0008150; C:GO:0005623; C:GO:0005768; P:GO:0008219; P:GO:0006629; F:GO:0008233; P:GO:0009058; F:GO:0016301; P:GO:0040007	P:small molecule metabolic process; P:biological_process; C:cell; C:endosome; P:cell death; P:lipid metabolic process; F:peptidase activity; P:biosynthetic process; F:kinase activity; P:growth			SignalP-NN(euk) (SIGNALP),tmhmm (TMHMM)	no GO terms	no GO terms
Hv_array_24380	0.463788	0.362485	1.74579			nad dependent epimerase dehydratase	6.61835e-14					PTHR10366 (PANTHER),PTHR10366:SF1 (PANTHER),tmhmm (TMHMM)	no GO terms	no GO terms
Hv_array_24858	0.0554691	0.0311058	1.89002			---NA---						no IPS match	no IPS match	no IPS match
Hv_array_2645	0.45469	0.314778	1.10792	NP_001035877.1	probable ubiquitin carboxyl-terminal hydrolase CYLD isoform 2	cylindromatosis (turban tumor syndrome)	3.84127e-14	P:GO:0007010; P:GO:0007165; F:GO:0043167; P:GO:0006464; C:GO:0043234; P:GO:0009058; F:GO:0008233; C:GO:0005622; C:GO:0005886; F:GO:0003674; P:GO:0007049; C:GO:0005623; P:GO:0006605; P:GO:0006913; C:GO:0005856; C:GO:0005737; C:GO:0005829; P:GO:0034641; F:GO:0019899	P:cytoskeleton organization; P:signal transduction; F:ion binding; P:cellular protein modification process; C:protein complex; P:biosynthetic process; F:peptidase activity; C:intracellular; C:plasma membrane; F:molecular_function; P:cell cycle; C:cell; P:protein targeting; P:nucleocytoplasmic transport; C:cytoskeleton; C:cytoplasm; C:cytosol; P:cellular nitrogen compound metabolic process; F:enzy…			IPR000938 (G3DSA:2.30.30.GENE3D); PTHR11830 (PANTHER)	no GO terms	no GO terms
Hv_array_26653	0.0705642	0.0855124	1.80414			guanidine nucleotide exchange factor	9.04357e-15	C:GO:0020011	C:apicoplast			no IPS match	no IPS match	no IPS match
Hv_array_2817	0.345596	0.22044	1.21502	NP_001347.3	DEAD/H (Asp-Glu-Ala-Asp/His) box polypeptide 3	atp-dependent rna dead deah box family; probable atp-dependent rna helicase ddx4-like	5.15463e-44	F:GO:0016887; F:GO:0043167; F:GO:0004386; F:GO:0003674	F:ATPase activity; F:ion binding; F:helicase activity; F:molecular_function			IPR011545 (PFAM); IPR014001 (SMART); G3DSA:3.40.50.300 (GENE3D),PTHR24031 (PANTHER),SSF52540 (SUPERFAMILY)	F:GO:0003676; F:GO:0005524; F:GO:0008026	F:nucleic acid binding; F:ATP binding; F:ATP-dependent helicase activity
Hv_array_28271	0.381559	0.213014	1.21005			---NA---						no IPS match	no IPS match	no IPS match
Hv_array_2835	0.38439	0.343823	1.787			u1 small nuclear ribonucleoprotein 70 kda	1.77108e-06	F:GO:0000166; F:GO:0003676; C:GO:0030529; F:GO:0016491; C:GO:0019013; P:GO:0055114	F:nucleotide binding; F:nucleic acid binding; C:intracellular ribonucleoprotein complex; F:oxidoreductase activity; C:viral nucleocapsid; P:oxidation-reduction process			no IPS match	no IPS match	no IPS match
Hv_array_28854	0.36682	0.2762	0.937318	NP_000288.1	polycystin-2	receptor for egg jelly partial	4.40768e-33					IPR013122 (PFAM); PTHR10877 (PANTHER),SignalP-NN(euk) (SIGNALP),tmhmm (TMHMM)	no GO terms	no GO terms
Hv_array_29732	0.215021	0.269535	1.13952			---NA---						SignalP-NN(euk) (SIGNALP),tmhmm (TMHMM)	no GO terms	no GO terms
Hv_array_3249	0.397203	0.237439	1.27485	NP_005372.2	nucleolin	rnp-1 like rna-binding protein; PREDICTED: uncharacterized protein LOC100202812	1.61398e-68	F:GO:0003674	F:molecular_function			IPR000504 (PFAM); IPR012677 (G3DSA:3.30.70.GENE3D); PTHR24012 (PANTHER),SSF54928 (SUPERFAMILY)	F:GO:0003676; F:GO:0000166	F:nucleic acid binding; F:nucleotide binding
Hv_array_4760	0.489839	0.263067	1.48756	NP_060542.4	HEAT repeat-containing protein 1	heat repeat-containing protein 1; hypothetical protein BRAFLDRAFT_129998	1.66268e-175	F:GO:0003674	F:molecular_function			PTHR13457 (PANTHER),PTHR13457:SF0 (PANTHER)	no GO terms	no GO terms
Hv_array_4899	0.300083	0.262553	1.04199			c2h2 finger domain; PREDICTED: uncharacterized protein LOC100208428	9.52218e-97	F:GO:0043167	F:ion binding			IPR007087 (PROSITE); SignalP-NN(euk) (SIGNALP)	F:GO:0008270	F:zinc ion binding
Hv_array_5232	0.455463	0.202609	0.824437			equinatoxin v	1.94204e-36					SignalP-NN(euk) (SIGNALP)	no GO terms	no GO terms
Hv_array_5260	0.435684	0.429838	1.0075	NP_003824.2	matrilin 4 isoform 1 precursor	matrilin 4	1.61811e-09	F:GO:0005515; F:GO:0005509; C:GO:0016020; C:GO:0005576	F:protein binding; F:calcium ion binding; C:membrane; C:extracellular region			G3DSA:2.10.25.10 (GENE3D),tmhmm (TMHMM),SSF57196 (SUPERFAMILY)	no GO terms	no GO terms
Hv_array_6738	0.492884	0.479413	1.98952	NP_073208.1	U11/U12 small nuclear ribonucleoprotein 35 kDa protein isoform a	u11 u12 snrnp 35k; u11 u12 small nuclear ribonucleoprotein 35 kda	7.36705e-63	C:GO:0005622; F:GO:0003674	C:intracellular; F:molecular_function			IPR000504 (PFAM); IPR012677 (G3DSA:3.30.70.GENE3D); PTHR13952 (PANTHER),SSF54928 (SUPERFAMILY)	F:GO:0003676; F:GO:0000166	F:nucleic acid binding; F:nucleotide binding
Hv_array_6763	0.384521	0.120727	1.50372	NP_001823.1	colipase preproprotein	colipase pancreatic	1.10837e-34	P:GO:0032094; P:GO:0001523; P:GO:0044241; P:GO:0009791; P:GO:0016042; P:GO:0006629; P:GO:0008202; F:GO:0008047; C:GO:0005576; P:GO:0009405	P:response to food; P:retinoid metabolic process; P:lipid digestion; P:post-embryonic development; P:lipid catabolic process; P:lipid metabolic process; P:steroid metabolic process; F:enzyme activator activity; C:extracellular region; P:pathogenesis			SignalP-NN(euk) (SIGNALP)	no GO terms	no GO terms
Hv_array_6891	0.436043	0.460082	2.38055			---NA---						no IPS match	no IPS match	no IPS match
Hv_array_7319	0.450946	0.308045	1.10255	NP_001035877.1	probable ubiquitin carboxyl-terminal hydrolase CYLD isoform 2	ubiquitin carboxyl-terminal hydrolase cyld; ubiquitin carboxyl-terminal hydrolase cyld-like	1.24146e-12	P:GO:0008150; P:GO:0007010; P:GO:0007165; F:GO:0043167; P:GO:0006464; C:GO:0043234; P:GO:0009058; F:GO:0008233; C:GO:0005622; C:GO:0005886; F:GO:0003674; P:GO:0007049; C:GO:0005623; P:GO:0006605; P:GO:0006913; C:GO:0005856; C:GO:0005737; C:GO:0005829; P:GO:0034641; F:GO:0019899	P:biological_process; P:cytoskeleton organization; P:signal transduction; F:ion binding; P:cellular protein modification process; C:protein complex; P:biosynthetic process; F:peptidase activity; C:intracellular; C:plasma membrane; F:molecular_function; P:cell cycle; C:cell; P:protein targeting; P:nucleocytoplasmic transport; C:cytoskeleton; C:cytoplasm; C:cytosol; P:cellular nitrogen compound met…			IPR000488 (PROFILE); IPR000938 (G3DSA:2.30.30.GENE3D); PTHR11830 (PANTHER)	F:GO:0005515; P:GO:0007165	F:protein binding; P:signal transduction
Hv_array_791	0.463746	0.48253	1.43708			---NA---						no IPS match	no IPS match	no IPS match
Hv_array_8186	0.351564	0.410678	0.877607	NP_001136117.1	transmembrane protein 194B	transmembrane protein 194a-like	3.164e-115	C:GO:0016020; C:GO:0016021	C:membrane; C:integral component of membrane			IPR019358 (PANTHER); IPR024233 (PFAM); SignalP-NN(euk) (SIGNALP),tmhmm (TMHMM)	no GO terms	no GO terms
Hv_array_8932	0.380364	0.384426	0.841654			torsin a interacting protein 1	3.72044e-28					IPR008662 (PFAM); tmhmm (TMHMM)	no GO terms	no GO terms
Hv_array_913	0.477849	0.172156	1.37086			protein	4.71481e-53	F:GO:0004930; P:GO:0007218; F:GO:0004888; P:GO:0007186; C:GO:0016020; C:GO:0016021; P:GO:0007166; C:GO:0005886	F:G-protein coupled receptor activity; P:neuropeptide signaling pathway; F:transmembrane signaling receptor activity; P:G-protein coupled receptor signaling pathway; C:membrane; C:integral component of membrane; P:cell surface receptor signaling pathway; C:plasma membrane			no IPS match	no IPS match	no IPS match
Hv_array_9519	0.386095	0.335438	1.66125			---NA---						SignalP-NN(euk) (SIGNALP),tmhmm (TMHMM)	no GO terms	no GO terms
Hv_array_9661	0.344657	0.197052	0.789965			---NA---						SignalP-NN(euk) (SIGNALP),tmhmm (TMHMM)	no GO terms	no GO terms
Hv_array_9919	0.409552	0.405506	1.20459	NP_001034798.1	core-binding factor, runt domain, alpha subunit 2; translocated to, 2 isoform MTGR1a	mynd finger	1.37932e-16	F:GO:0043167	F:ion binding			IPR002893 (PFAM); PTHR12298 (PANTHER),PTHR12298:SF7 (PANTHER),SSF144232 (SUPERFAMILY)	F:GO:0008270	F:zinc ion binding
Hv_array_9985	0.486408	0.383142	0.857288	NP_001120668.1	cellular nucleic acid-binding protein isoform 6	pao retrotransposon peptidase family protein; PREDICTED: uncharacterized protein LOC100211061, partial	2.84562e-53	F:GO:0043167; F:GO:0003674	F:ion binding; F:molecular_function			IPR001878 (G3DSA:4.10.60.GENE3D); IPR008737 (PFAM)	F:GO:0003676; F:GO:0008270	F:nucleic acid binding; F:zinc ion binding
Hv_array_FASM_12722	0.486272	0.465738	1.42229	NP_055321.1	torsin-1B precursor	protein; torsin-1a- partial	1.16923e-49	P:GO:0009790; P:GO:0051301; C:GO:0005856; C:GO:0005737; F:GO:0043167; C:GO:0005783; C:GO:0043234; P:GO:0006457; C:GO:0005886; P:GO:0000003; P:GO:0007049	P:embryo development; P:cell division; C:cytoskeleton; C:cytoplasm; F:ion binding; C:endoplasmic reticulum; C:protein complex; P:protein folding; C:plasma membrane; P:reproduction; P:cell cycle			IPR010448 (PANTHER); G3DSA:3.40.50.300 (GENE3D),PTHR10760:SF2 (PANTHER),SSF52540 (SUPERFAMILY)	F:GO:0005524; P:GO:0051085	F:ATP binding; P:chaperone mediated protein folding requiring cofactor
Hv_array_FPVQZVL01CUXNK	0.48717	0.487769	0.709518	NP_003957.2	semaphorin 5A precursor	1 protein	1.9687e-26	P:GO:0007275; C:GO:0016020; C:GO:0016021; F:GO:0004872	P:multicellular organism development; C:membrane; C:integral component of membrane; F:receptor activity			IPR000884 (SMART); G3DSA:2.20.100.10 (GENE3D)	no GO terms	no GO terms
Hv_array_FPVQZVL01EAWBY	0.210459	0.155524	1.78001			pan domain protein; endochitinase 1-like	2.01786e-36	P:GO:0009056; P:GO:0071554; F:GO:0016798	P:catabolic process; P:cell wall organization or biogenesis; F:hydrolase activity, acting on glycosyl bonds	EC:3.2.1.14	Chitinase	IPR000726 (PFAM); IPR023346 (SUPERFAMILY); G3DSA:3.30.20.10 (GENE3D),PTHR22595 (PANTHER),PTHR22595:SF6 (PANTHER)	F:GO:0004568; P:GO:0016998; P:GO:0006032	F:chitinase activity; P:cell wall macromolecule catabolic process; P:chitin catabolic process
Hv_array_FPVQZVL01EJENO	0.304734	0.364098	0.954388			zinc metalloproteinase nas-15	1.28406e-17					no IPS match	no IPS match	no IPS match
Hv_array_FV81RT001A4VPQ	0.497681	0.402021	0.935966			---NA---						no IPS match	no IPS match	no IPS match
Hv_array_FV81RT001AL8XA	0.428465	0.358627	1.69952			---NA---						SignalP-NN(euk) (SIGNALP),tmhmm (TMHMM)	no GO terms	no GO terms
Hv_array_FV81RT002HJ6GB	0.460153	0.215834	0.991848			alkyl sulfatase and related hydrolases-like protein	1.67494e-37	F:GO:0032934; F:GO:0005488; F:GO:0016787	F:sterol binding; F:binding; F:hydrolase activity			G3DSA:3.60.15.10 (GENE3D)	no GO terms	no GO terms
Hv_array_FV81RT002HT2FL	0.359024	0.371354	2.02115	NP_002099.1	histidine ammonia-lyase	histidine ammonia-lyase; histidine ammonia-lyase-like	1.34511e-43	P:GO:0009056; F:GO:0016829; P:GO:0006520; C:GO:0005829; P:GO:0034641; P:GO:0009058	P:catabolic process; F:lyase activity; P:cellular amino acid metabolic process; C:cytosol; P:cellular nitrogen compound metabolic process; P:biosynthetic process			IPR001106 (PFAM); IPR008948 (SUPERFAMILY); G3DSA:1.20.200.10 (GENE3D),PTHR10362 (PANTHER),PTHR10362:SF2 (PANTHER)	F:GO:0003824; P:GO:0009058; F:GO:0016841	F:catalytic activity; P:biosynthetic process; F:ammonia-lyase activity
Hv_array_FV81RT002IBRZ1	0.441423	0.257606	0.894487			---NA---						no IPS match	no IPS match	no IPS match
Hv_array_FVQRUGK01BEMZV	0.462881	0.378121	0.695527			---NA---						no IPS match	no IPS match	no IPS match
Hv_array_FWZAEML01CMSCP	0.451513	0.349083	1.11374			---NA---						no IPS match	no IPS match	no IPS match
Hv_array_FWZAEML01DR4HP	0.387768	0.205679	1.26151			zinc nfx1-type containing partial	1.04428e-20	F:GO:0000166; F:GO:0003676; F:GO:0005524; C:GO:0005634; F:GO:0003700; F:GO:0008270; P:GO:0006351; P:GO:0006355; F:GO:0017111	F:nucleotide binding; F:nucleic acid binding; F:ATP binding; C:nucleus; F:transcription factor activity, sequence-specific DNA binding; F:zinc ion binding; P:transcription, DNA-templated; P:regulation of transcription, DNA-templated; F:nucleoside-triphosphatase activity			no IPS match	no IPS match	no IPS match
Hv_array_FWZAEML02HKSCO	0.453803	0.307487	0.832504			ascorbate peroxidase	8.82402e-11	P:GO:0008150; F:GO:0016491; F:GO:0043167; P:GO:0006950	P:biological_process; F:oxidoreductase activity; F:ion binding; P:response to stress			SignalP-NN(euk) (SIGNALP),tmhmm (TMHMM)	no GO terms	no GO terms
Hv_array_FWZAEML02IC34R	0.427013	0.447857	1.15932	NP_001071.1	aldehyde dehydrogenase 5A1 isoform 2 precursor	succinate-semialdehyde mitochondrial-like; succinate-semialdehyde dehydrogenase	1.65035e-41	P:GO:0008150; F:GO:0016491	P:biological_process; F:oxidoreductase activity			IPR015590 (PFAM); IPR016161 (SUPERFAMILY); IPR016162 (G3DSA:3.40.605.GENE3D); PTHR11699 (PANTHER),PTHR11699:SF49 (PANTHER)	F:GO:0016491; P:GO:0008152; P:GO:0055114	F:oxidoreductase activity; P:metabolic process; P:oxidation-reduction process
Hv_array_np_14962	0.292967	0.454968	1.39037	NP_775489.2	tryptophan 5-hydroxylase 2	phenylalanine hydroxylase; PREDICTED: uncharacterized protein LOC100197101	3.83545e-16	P:GO:0008150; F:GO:0016491; F:GO:0043167; P:GO:0006520	P:biological_process; F:oxidoreductase activity; F:ion binding; P:cellular amino acid metabolic process			IPR001273 (PANTHER); IPR019774 (PFAM)	P:GO:0009072; F:GO:0005506; P:GO:0055114; F:GO:0004497	P:aromatic amino acid family metabolic process; F:iron ion binding; P:oxidation-reduction process; F:monooxygenase activity
Hv_array_np_1843	0.431446	0.239504	1.16667			---NA---						no IPS match	no IPS match	no IPS match
Hv_array_np_19190	0.283702	0.213508	1.68198			---NA---						no IPS match	no IPS match	no IPS match
Hv_array_np_20987	0.201942	0.138647	0.777928			---NA---						SignalP-NN(euk) (SIGNALP)	no GO terms	no GO terms
Hv_array_np_24416	0.141547	0.144223	1.51843			---NA---						no IPS match	no IPS match	no IPS match
Hv_array_np_25314	0.411872	0.188978	1.03464			---NA---						SignalP-NN(euk) (SIGNALP)	no GO terms	no GO terms
Hv_array_np_28326	0.416293	0.192883	1.48671			---NA---						SignalP-NN(euk) (SIGNALP)	no GO terms	no GO terms
Hv_array_NPNH_10075	0.212734	0.186086	1.75944			---NA---						no IPS match	no IPS match	no IPS match
Hv_array_NPNH_12030	0.249763	0.133826	1.93237			---NA---						no IPS match	no IPS match	no IPS match
Hv_array_NPNH_12487	0.499732	0.290776	0.976356			PREDICTED: hypothetical protein, partial [Hydra magnipapillata]	0.000115839					no IPS match	no IPS match	no IPS match
Hv_array_NPNH_12621	0.375503	0.175235	1.38751			---NA---						no IPS match	no IPS match	no IPS match
Hv_array_NPNH_12677	0.33888	0.27495	1.31064			---NA---						SignalP-NN(euk) (SIGNALP)	no GO terms	no GO terms
Hv_array_NPNH_12975	0.100504	0.0970646	1.70098	NP_005391.1	protein kinase C epsilon type	protein kinase related to protein kinase isoform e	4.51978e-11	P:GO:0007391; P:GO:0007165; P:GO:0007498; F:GO:0004672; F:GO:0004674; P:GO:0006468; C:GO:0005622; F:GO:0004697; F:GO:0000166; F:GO:0005524; F:GO:0004702; P:GO:0016310; F:GO:0016740; F:GO:0016301	P:dorsal closure; P:signal transduction; P:mesoderm development; F:protein kinase activity; F:protein serine/threonine kinase activity; P:protein phosphorylation; C:intracellular; F:protein kinase C activity; F:nucleotide binding; F:ATP binding; F:signal transducer, downstream of receptor, with serine/threonine kinase activity; P:phosphorylation; F:transferase activity; F:kinase activity			SignalP-NN(euk) (SIGNALP)	no GO terms	no GO terms
Hv_array_NPNH_14298	0.430444	0.228613	0.835843			---NA---						no IPS match	no IPS match	no IPS match
Hv_array_NPNH_15091	0.158617	0.0997374	1.609			---NA---						no IPS match	no IPS match	no IPS match
Hv_array_NPNH_15515	0.480761	0.337502	1.53281			---NA---						no IPS match	no IPS match	no IPS match
Hv_array_NPNH_16686	0.319031	0.316443	1.23389			---NA---						SignalP-NN(euk) (SIGNALP)	no GO terms	no GO terms
Hv_array_NPNH_19059	0.406787	0.303713	1.31945			---NA---						no IPS match	no IPS match	no IPS match
Hv_array_NPNH_20411	0.353583	0.192119	0.698085			---NA---						SignalP-NN(euk) (SIGNALP),tmhmm (TMHMM)	no GO terms	no GO terms
Hv_array_NPNH_20485	0.141214	0.172961	0.729404			---NA---						no IPS match	no IPS match	no IPS match
Hv_array_NPNH_21710	0.448232	0.438606	0.53029			---NA---						no IPS match	no IPS match	no IPS match
Hv_array_NPNH_23708	0.47014	0.310663	1.06012			PREDICTED: hypothetical protein [Hydra magnipapillata]	1.36561e-08					no IPS match	no IPS match	no IPS match
Hv_array_NPNH_2391	0.374599	0.469923	1.96157			---NA---						no IPS match	no IPS match	no IPS match
Hv_array_NPNH_24402	0.434731	0.301884	1.34601	NP_003165.2	supervillin isoform 1	svil partial	2.86021e-29	C:GO:0005634; C:GO:0005856; C:GO:0005737; P:GO:0048856; C:GO:0043226; F:GO:0008092; C:GO:0005886	C:nucleus; C:cytoskeleton; C:cytoplasm; P:anatomical structure development; C:organelle; F:cytoskeletal protein binding; C:plasma membrane			no IPS match	no IPS match	no IPS match
Hv_array_NPNH_26307	0.376181	0.161743	0.902445			---NA---						SignalP-NN(euk) (SIGNALP)	no GO terms	no GO terms
Hv_array_NPNH_28793	0.496029	0.349968	0.995688			---NA---						no IPS match	no IPS match	no IPS match
Hv_array_NPNH_28796	0.404951	0.268482	0.72712	NP_005077.2	sarcospan isoform 1	PREDICTED: hypothetical protein [Hydra magnipapillata]	9.98755e-16					SignalP-NN(euk) (SIGNALP),tmhmm (TMHMM)	no GO terms	no GO terms
Hv_array_NPNH_29295	0.404773	0.379703	1.25505			---NA---						SignalP-NN(euk) (SIGNALP),tmhmm (TMHMM)	no GO terms	no GO terms
Hv_array_NPNH_29415	0.280915	0.162152	1.11009			PREDICTED: hypothetical protein [Hydra magnipapillata]	2.70538e-17					no IPS match	no IPS match	no IPS match
Hv_array_NPNH_29768	0.422706	0.277654	1.36696			---NA---						SignalP-NN(euk) (SIGNALP)	no GO terms	no GO terms
Hv_array_NPNH_29917	0.191905	0.217834	1.17705			---NA---						SignalP-NN(euk) (SIGNALP),tmhmm (TMHMM)	no GO terms	no GO terms
Hv_array_NPNH_4255	0.289109	0.219257	0.921123	NP_008975.1	katanin p60 subunit A 1	katanin p60 atpase-containing subunit a-like 1-like	8.31062e-18	F:GO:0016887; C:GO:0005856; C:GO:0005737; F:GO:0043167; P:GO:0007049	F:ATPase activity; C:cytoskeleton; C:cytoplasm; F:ion binding; P:cell cycle	EC:3.6.1.3	Adenosinetriphosphatase	no IPS match	no IPS match	no IPS match
Hv_array_NPNHRC_11991	0.42616	0.245442	0.729792			PREDICTED: hypothetical protein LOC100119416 [Nasonia vitripennis]	1.84748e-22	F:GO:0000166; F:GO:0005525; F:GO:0005524; F:GO:0003924; C:GO:0016020; P:GO:0006184; F:GO:0017111; F:GO:0005488; P:GO:0017038	F:nucleotide binding; F:GTP binding; F:ATP binding; F:GTPase activity; C:membrane; P:obsolete GTP catabolic process; F:nucleoside-triphosphatase activity; F:binding; P:protein import			no IPS match	no IPS match	no IPS match
Hv_array_NPNHRC_12201	0.37556	0.281438	2.29427			---NA---						no IPS match	no IPS match	no IPS match
Hv_array_NPNHRC_12514	0.422863	0.259433	0.714833			---NA---						no IPS match	no IPS match	no IPS match
Hv_array_NPNHRC_14040	0.408333	0.279059	0.847113			---NA---						no IPS match	no IPS match	no IPS match
Hv_array_NPNHRC_14460	0.414513	0.277975	0.898355			---NA---						no IPS match	no IPS match	no IPS match
Hv_array_NPNHRC_14629	0.456734	0.330673	1.021			---NA---						no IPS match	no IPS match	no IPS match
Hv_array_NPNHRC_15457	0.40241	0.284685	1.77861			---NA---						no IPS match	no IPS match	no IPS match
Hv_array_NPNHRC_16291	0.374008	0.18159	1.14199			---NA---						SignalP-NN(euk) (SIGNALP)	no GO terms	no GO terms
Hv_array_NPNHRC_16795	0.413776	0.339714	1.38338			---NA---						no IPS match	no IPS match	no IPS match
Hv_array_NPNHRC_17817	0.455904	0.392507	0.869424			head-activator binding protein precursor	1.12695e-49	C:GO:0005575	C:cellular_component			tmhmm (TMHMM)	no GO terms	no GO terms
Hv_array_NPNHRC_18105	0.438477	0.298052	1.30087			---NA---						SignalP-NN(euk) (SIGNALP)	no GO terms	no GO terms
Hv_array_NPNHRC_19428	0.314436	0.217246	0.864922			---NA---						no IPS match	no IPS match	no IPS match
Hv_array_NPNHRC_19596	0.400903	0.324552	1.46103			---NA---						SignalP-NN(euk) (SIGNALP)	no GO terms	no GO terms
Hv_array_NPNHRC_19875	0.459817	0.387957	1.46425			---NA---						no IPS match	no IPS match	no IPS match
Hv_array_NPNHRC_20411	0.272539	0.173365	1.5578			---NA---						SignalP-NN(euk) (SIGNALP),tmhmm (TMHMM)	no GO terms	no GO terms
Hv_array_NPNHRC_20477	0.157272	0.160324	1.52186			---NA---						SignalP-NN(euk) (SIGNALP),tmhmm (TMHMM)	no GO terms	no GO terms
Hv_array_NPNHRC_20731	0.241007	0.163526	1.2154			PREDICTED: hypothetical protein [Hydra magnipapillata]; flagellar attachment zone protein 1-like	4.33242e-33	F:GO:0043167	F:ion binding			IPR011992 (G3DSA:1.10.238.GENE3D); IPR018247 (PROSITE); IPR018249 (PROFILE); PF13405 (PFAM)	F:GO:0005509	F:calcium ion binding
Hv_array_NPNHRC_20815	0.42393	0.238714	0.55123			---NA---						no IPS match	no IPS match	no IPS match
Hv_array_NPNHRC_21634	0.278236	0.147911	0.875108			transposase domain-containing partial	6.0971e-13					no IPS match	no IPS match	no IPS match
Hv_array_NPNHRC_22795	0.464114	0.351485	1.09856			---NA---						no IPS match	no IPS match	no IPS match
Hv_array_NPNHRC_23248	0.388354	0.220696	2.22196			---NA---						no IPS match	no IPS match	no IPS match
Hv_array_NPNHRC_23361	0.0130027	0.0351647	6.66999			---NA---						TRANSMEMBRANE (PHOBIUS); CYTOPLASMIC_DOMAIN (PHOBIUS); NON_CYTOPLASMIC_DOMAIN (PHOBIUS); TMhelix (TMHMM)	no GO terms	no GO terms
Hv_array_NPNHRC_24378	0.493421	0.305999	0.706978			---NA---						no IPS match	no IPS match	no IPS match
Hv_array_NPNHRC_24384	0.464011	0.305402	0.766538			---NA---						no IPS match	no IPS match	no IPS match
Hv_array_NPNHRC_25760	0.15783	0.12133	1.01769			---NA---						no IPS match	no IPS match	no IPS match
Hv_array_NPNHRC_25872	0.291257	0.141602	0.721558			---NA---						SignalP-NN(euk) (SIGNALP),tmhmm (TMHMM)	no GO terms	no GO terms
Hv_array_NPNHRC_26466	0.297145	0.267642	1.63695			protein phosphatases pp1 regulatory subunit	5.01403e-10					no IPS match	no IPS match	no IPS match
Hv_array_NPNHRC_26549	0.485391	0.319931	0.73184			tak1-like 2 cg4803- partial; g-protein-coupled receptor kinase 7a-like	2.14867e-09	F:GO:0043167; P:GO:0006464; F:GO:0016301	F:ion binding; P:cellular protein modification process; F:kinase activity			IPR000719 (PROFILE); G3DSA:1.10.510.10 (GENE3D)	F:GO:0005524; F:GO:0004672; P:GO:0006468	F:ATP binding; F:protein kinase activity; P:protein phosphorylation
Hv_array_NPNHRC_26859	0.012026	0.00621489	9.68795			---NA---						no IPS match	no IPS match	no IPS match
Hv_array_NPNHRC_26967	0.199371	0.143613	1.7578			---NA---						no IPS match	no IPS match	no IPS match
Hv_array_NPNHRC_28169	0.472011	0.297453	0.776575			---NA---						no IPS match	no IPS match	no IPS match
Hv_array_NPNHRC_28796	0.334658	0.254476	0.520943	NP_005077.2	sarcospan isoform 1	PREDICTED: hypothetical protein [Hydra magnipapillata]	5.34468e-15					SignalP-NN(euk) (SIGNALP),tmhmm (TMHMM)	no GO terms	no GO terms
Hv_array_NPNHRC_29456	0.385627	0.381309	0.992749			---NA---						no IPS match	no IPS match	no IPS match
Hv_array_NPNHRC_7446	0.41215	0.249287	0.873315			---NA---						no IPS match	no IPS match	no IPS match
Hv_array_NPNHRC_7846	0.475535	0.439633	1.54833			---NA---						no IPS match	no IPS match	no IPS match
Hv_array_NPNHRC_8335	0.344546	0.254229	1.64263			---NA---						SignalP-NN(euk) (SIGNALP)	no GO terms	no GO terms
Hv_array_NPNHRC_8562	0.471902	0.279299	0.703138			---NA---						no IPS match	no IPS match	no IPS match
Hv_array_NPNHRC_9406	0.357849	0.146033	0.744804			snf2 family protein	1.01567e-08	F:GO:0003674	F:molecular_function			G3DSA:3.40.50.150 (GENE3D)	no GO terms	no GO terms
Hv_array_NPNHRC_9830	0.481722	0.318673	0.927989			---NA---						no IPS match	no IPS match	no IPS match
Hv_array_NPNHRC_9856	0.409599	0.487638	1.47656			uridine-cytidine kinase 1-like 1	3.07052e-15					no IPS match	no IPS match	no IPS match
Hv_array_npRC_12112	0.483156	0.47	1.05414	NP_055454.1	tetratricopeptide repeat protein 37	o-linked c transferase	0.000111826	F:GO:0003674	F:molecular_function			IPR011990 (G3DSA:1.25.40.GENE3D); IPR013026 (PROFILE); IPR019734 (PROFILE); PTHR23083 (PANTHER),PF13371 (PFAM),SSF48452 (SUPERFAMILY)	F:GO:0005515	F:protein binding
Hv_array_npRC_12966	0.456156	0.362084	0.811112			---NA---						SignalP-NN(euk) (SIGNALP),tmhmm (TMHMM)	no GO terms	no GO terms
Hv_array_npRC_13643	0.472801	0.295238	0.591249	NP_848591.2	hypothetical protein LOC151963	protein	1.15023e-15	F:GO:0008270; C:GO:0005622	F:zinc ion binding; C:intracellular			IPR020950 (PANTHER); IPR024810 (PFAM)	no GO terms	no GO terms
Hv_array_npRC_13989	0.481857	0.46844	1.64942			---NA---						SignalP-NN(euk) (SIGNALP)	no GO terms	no GO terms
Hv_array_npRC_15866	0.4808	0.359139	0.992712			harbinger transposase derived 1	5.67283e-09					no IPS match	no IPS match	no IPS match
Hv_array_npRC_16494	0.41592	0.389634	1.3998			tnf-receptor-associated factor 1	3.74712e-06					no IPS match	no IPS match	no IPS match
Hv_array_npRC_18211	0.0395815	0.0260152	1.91749			---NA---						no IPS match	no IPS match	no IPS match
Hv_array_npRC_19120	0.354161	0.224759	0.864433			---NA---						PTHR19303 (PANTHER),PTHR19303:SF26 (PANTHER)	no GO terms	no GO terms
Hv_array_npRC_19537	0.379006	0.208931	1.46235			---NA---						no IPS match	no IPS match	no IPS match
Hv_array_npRC_20248	0.0556751	0.0417168	2.06973			chondroitin 4-sulfotransferase	1.26547e-12					no IPS match	no IPS match	no IPS match
Hv_array_npRC_20566	0.1832	0.0990361	1.02052			---NA---						no IPS match	no IPS match	no IPS match
Hv_array_npRC_20891	0.345902	0.177788	1.59063			gamma-glutamyl hydrolase-like	1.1198e-12	P:GO:0006520; F:GO:0008233	P:cellular amino acid metabolic process; F:peptidase activity	EC:3.4.19	Acting on peptide bonds (peptidases)	IPR015527 (PANTHER); G3DSA:3.40.50.880 (GENE3D),PTHR11315:SF0 (PANTHER)	F:GO:0003824; F:GO:0008242; P:GO:0006541	F:catalytic activity; F:omega peptidase activity; P:glutamine metabolic process
Hv_array_npRC_21192	0.31124	0.488628	0.808244			---NA---						no IPS match	no IPS match	no IPS match
Hv_array_npRC_21322	0.17752	0.358197	1.00626			ectonucleotide pyrophosphatase phosphodiesterase family member 7 precursor (e-npp7) (npp-7) (alkaline sphingomyelin phosphodiesterase) (intestinal alkaline sphingomyelinase) (alk-smase)	0.000213208	F:GO:0003824; P:GO:0008152	F:catalytic activity; P:metabolic process			SignalP-NN(euk) (SIGNALP)	no GO terms	no GO terms
Hv_array_npRC_21847	0.369604	0.283496	1.18767			---NA---						SignalP-NN(euk) (SIGNALP)	no GO terms	no GO terms
Hv_array_npRC_25219	0.0980539	0.296895	1.35855	NP_036580.2	signal transducer and activator of transcription 5B	signal transducer and activator of transcription 5a- partial; signal transducer and activator of transcription 5a-like	1.30839e-08	P:GO:0008283; P:GO:0048856; P:GO:0006464; P:GO:0006520; P:GO:0007155; P:GO:0009058; F:GO:0003674; C:GO:0005654; P:GO:0044281; P:GO:0008219; F:GO:0001071; C:GO:0005829; P:GO:0034641; P:GO:0008150; P:GO:0006790; P:GO:0007165; F:GO:0004871; P:GO:0006810; P:GO:0002376; P:GO:0000003; P:GO:0006950; P:GO:0040007; P:GO:0007049; F:GO:0003677; P:GO:0042592; P:GO:0006629; P:GO:0030154	P:cell proliferation; P:anatomical structure development; P:cellular protein modification process; P:cellular amino acid metabolic process; P:cell adhesion; P:biosynthetic process; F:molecular_function; C:nucleoplasm; P:small molecule metabolic process; P:cell death; F:nucleic acid binding transcription factor activity; C:cytosol; P:cellular nitrogen compound metabolic process; P:biological_proce…			IPR001217 (PANTHER); IPR008967 (SUPERFAMILY); IPR012345 (G3DSA:2.60.40.GENE3D); IPR013801 (PFAM); PTHR11801:SF3 (PANTHER)	C:GO:0005634; F:GO:0003700; P:GO:0007165; F:GO:0004871	C:nucleus; F:transcription factor activity, sequence-specific DNA binding; P:signal transduction; F:signal transducer activity
Hv_array_npRC_26005	0.453711	0.399959	0.974589	NP_005088.1	leucine-rich, glioma inactivated 1 precursor	variable lymphocyte receptor; predicted protein	1.46719e-12	F:GO:0016301; F:GO:0003674	F:kinase activity; F:molecular_function			IPR001611 (PROFILE); IPR003591 (SMART); PR00019 (PRINTS),G3DSA:3.80.10.10 (GENE3D),PTHR24367 (PANTHER),PF13855 (PFAM),SSF52058 (SUPERFAMILY)	F:GO:0005515	F:protein binding
Hv_array_npRC_26722	0.384834	0.392886	1.06373			---NA---						no IPS match	no IPS match	no IPS match
Hv_array_npRC_27079	0.499873	0.261435	1.11304			PREDICTED: similar to predicted protein [Hydra magnipapillata]	2.00378e-13					no IPS match	no IPS match	no IPS match
Hv_array_npRC_27617	0.449279	0.367357	2.18221	NP_001347.3	DEAD/H (Asp-Glu-Ala-Asp/His) box polypeptide 3	vasa-related protein 1	2.54271e-25	F:GO:0016887; C:GO:0005634; C:GO:0005737; F:GO:0043167; F:GO:0004386; F:GO:0003674	F:ATPase activity; C:nucleus; C:cytoplasm; F:ion binding; F:helicase activity; F:molecular_function	EC:3.6.1.3	Adenosinetriphosphatase	IPR001650 (PFAM); G3DSA:3.40.50.300 (GENE3D),PTHR24031 (PANTHER),SSF52540 (SUPERFAMILY)	F:GO:0003676; F:GO:0005524; F:GO:0004386	F:nucleic acid binding; F:ATP binding; F:helicase activity
Hv_array_npRC_27793	0.448643	0.253372	1.35757			chromosome 17 open reading frame 27-like	4.38846e-28					no IPS match	no IPS match	no IPS match
Hv_array_npRC_27926	0.212659	0.217416	1.69673			carbohydrate sulfotransferase 11; carbohydrate sulfotransferase 11-like	8.6589e-07	P:GO:0005975; P:GO:0009058; C:GO:0005575; F:GO:0003674	P:carbohydrate metabolic process; P:biosynthetic process; C:cellular_component; F:molecular_function			IPR005331 (PFAM); IPR018011 (PANTHER)	P:GO:0016051; C:GO:0016021; F:GO:0008146	P:carbohydrate biosynthetic process; C:integral component of membrane; F:sulfotransferase activity
Hv_array_npRC_5685	0.40341	0.3283	0.764688			PREDICTED: similar to predicted protein [Hydra magnipapillata]	3.43217e-37	F:GO:0008270; C:GO:0005622	F:zinc ion binding; C:intracellular			no IPS match	no IPS match	no IPS match
Hv_array_npRC_8231	0.335707	0.399817	1.83308			---NA---						no IPS match	no IPS match	no IPS match
Hv_array_rc_10571	0.363402	0.389989	1.03962	NP_057111.1	beta-lactamase-like protein 2	beta-lactamase-like protein 2	1.13135e-102	F:GO:0003674	F:molecular_function			IPR001279 (PFAM); G3DSA:3.60.15.10 (GENE3D),PTHR23131 (PANTHER),PTHR23131:SF0 (PANTHER),SSF56281 (SUPERFAMILY)	F:GO:0016787	F:hydrolase activity
Hv_array_rc_10716	0.0527238	0.0443139	1.94761			si:ch211- protein	6.72563e-22					SignalP-NN(euk) (SIGNALP),tmhmm (TMHMM)	no GO terms	no GO terms
Hv_array_rc_10789	0.402939	0.192669	1.22514	NP_803187.1	endoribonuclease Dicer	dicer 1; endoribonuclease dicer-like	9.77278e-61	P:GO:0008283; P:GO:0009790; P:GO:0007010; P:GO:0006461; P:GO:0040011; P:GO:0048856; P:GO:0006464; P:GO:0007059; P:GO:0009058; C:GO:0043226; F:GO:0003674; P:GO:0051301; C:GO:0005623; P:GO:0008219; F:GO:0003723; F:GO:0004518; C:GO:0005829; P:GO:0034641; P:GO:0050877; P:GO:0008150; P:GO:0000902; P:GO:0022618; P:GO:0048646; P:GO:0006259; P:GO:0044403; P:GO:0000003; P:GO:0040007; P:GO:0007049; P:GO:00…	P:cell proliferation; P:embryo development; P:cytoskeleton organization; P:protein complex assembly; P:locomotion; P:anatomical structure development; P:cellular protein modification process; P:chromosome segregation; P:biosynthetic process; C:organelle; F:molecular_function; P:cell division; C:cell; P:cell death; F:RNA binding; F:nuclease activity; C:cytosol; P:cellular nitrogen compound metabol…	EC:3.1.26.3	Ribonuclease III	IPR000999 (G3DSA:1.10.1520.GENE3D); PTHR14950 (PANTHER),PTHR14950:SF3 (PANTHER)	F:GO:0003723; F:GO:0004525; P:GO:0006396	F:RNA binding; F:ribonuclease III activity; P:RNA processing
Hv_array_rc_10959	0.41424	0.245651	1.06687			nlr pyrin domain containing 12	2.49186e-27	P:GO:0007165	P:signal transduction			no IPS match	no IPS match	no IPS match
Hv_array_rc_11270	0.143616	0.19754	1.32872	NP_005916.2	meprin A subunit beta precursor	protein; zinc metalloproteinase nas-4-like	3.46315e-53	P:GO:0008150; F:GO:0008233	P:biological_process; F:peptidase activity	EC:3.4.24	Acting on peptide bonds (peptidases)	IPR001506 (PRINTS); IPR024079 (G3DSA:3.40.390.GENE3D); PTHR10127 (PANTHER),PTHR10127:SF334 (PANTHER),SSF55486 (SUPERFAMILY)	P:GO:0006508; F:GO:0004222	P:proteolysis; F:metalloendopeptidase activity
Hv_array_rc_11426	0.412898	0.458382	1.59061	NP_683695.1	short-chain dehydrogenase/reductase family 9C member 7	uncharacterized oxidoreductase -like	3.22892e-25	P:GO:0008150; F:GO:0016491; F:GO:0003674	P:biological_process; F:oxidoreductase activity; F:molecular_function			IPR002198 (PFAM); IPR002347 (PRINTS); IPR016040 (G3DSA:3.40.50.GENE3D); PTHR24322 (PANTHER),PTHR24322:SF57 (PANTHER),SSF51735 (SUPERFAMILY)	F:GO:0000166; F:GO:0016491; P:GO:0008152	F:nucleotide binding; F:oxidoreductase activity; P:metabolic process
Hv_array_rc_11435	0.464725	0.358208	0.53826	NP_001010853.1	peptidase M20 domain-containing protein 2	peptidase m20 domain-containing protein 2-like; peptidase m20 domain-containing protein 2- partial	8.74002e-74	P:GO:0008150; F:GO:0003674	P:biological_process; F:molecular_function			IPR002933 (PFAM); G3DSA:3.30.70.360 (GENE3D),G3DSA:3.40.630.10 (GENE3D),PTHR30575 (PANTHER),PTHR30575:SF0 (PANTHER),SSF53187 (SUPERFAMILY)	P:GO:0008152; F:GO:0016787	P:metabolic process; F:hydrolase activity
Hv_array_rc_11585	0.463408	0.380239	0.820104	NP_078980.3	kinesin-like protein KIF16B	kinesin-like protein kif16b-like isoform 1; kinesin-like protein kif16b- partial	4.91982e-43	P:GO:0008150; F:GO:0043167; F:GO:0003674	P:biological_process; F:ion binding; F:molecular_function			IPR001752 (G3DSA:3.40.850.GENE3D); PTHR24115 (PANTHER),PTHR24115:SF129 (PANTHER),SSF52540 (SUPERFAMILY)	F:GO:0005524; F:GO:0003777; P:GO:0007018	F:ATP binding; F:microtubule motor activity; P:microtubule-based movement
Hv_array_rc_12826	0.335359	0.200635	0.606346	NP_002189.1	interferon regulatory factor 1	interferon regulatory factor 1; PREDICTED: uncharacterized protein LOC100215166, partial	1.39554e-72	P:GO:0008150; F:GO:0003677; C:GO:0005634; P:GO:0008219; P:GO:0007165; P:GO:0006464; F:GO:0001071; P:GO:0030154; P:GO:0048856; P:GO:0009058; P:GO:0034641; P:GO:0002376	P:biological_process; F:DNA binding; C:nucleus; P:cell death; P:signal transduction; P:cellular protein modification process; F:nucleic acid binding transcription factor activity; P:cell differentiation; P:anatomical structure development; P:biosynthetic process; P:cellular nitrogen compound metabolic process; P:immune system process			IPR001346 (PRINTS); IPR011991 (G3DSA:1.10.10.GENE3D); PTHR11949 (PANTHER),SSF46785 (SUPERFAMILY)	F:GO:0000975	F:regulatory region DNA binding
Hv_array_rc_12844	0.106099	0.0556885	1.64426	NP_001805.3	cathepsin C isoform a preproprotein	peptidase papain	2.01081e-16	F:GO:0008233	F:peptidase activity	EC:3.4	Acting on peptide bonds (peptidases)	IPR013128 (PANTHER); G3DSA:3.90.70.10 (GENE3D),PTHR12411:SF124 (PANTHER),SSF54001 (SUPERFAMILY)	F:GO:0008234	F:cysteine-type peptidase activity
Hv_array_rc_12928	0.484742	0.219439	1.83572	NP_803187.1	endoribonuclease Dicer	endoribonuclease dicer	7.08621e-07	P:GO:0032290; P:GO:0048812; P:GO:0014040; F:GO:0008026; F:GO:0004386; P:GO:0048754; P:GO:0021675; F:GO:0000166; P:GO:0000122; F:GO:0005524; F:GO:0003725; P:GO:0001525; F:GO:0004519; C:GO:0005829; P:GO:0030422; P:GO:0035116; P:GO:0030423; P:GO:0030324; P:GO:0019827; P:GO:0031054; P:GO:0035196; P:GO:0006396; C:GO:0005622; F:GO:0004525; F:GO:0005515; P:GO:0010626; F:GO:0046872; C:GO:0005737; P:GO:00…	P:peripheral nervous system myelin formation; P:neuron projection morphogenesis; P:positive regulation of Schwann cell differentiation; F:ATP-dependent helicase activity; F:helicase activity; P:branching morphogenesis of an epithelial tube; P:nerve development; F:nucleotide binding; P:negative regulation of transcription from RNA polymerase II promoter; F:ATP binding; F:double-stranded RNA bindin…			no IPS match	no IPS match	no IPS match
Hv_array_rc_12988	0.291671	0.29992	0.911107			hypothetical protein CRE_27722 [Caenorhabditis remanei]	7.24792e-36	F:GO:0003677	F:DNA binding			PTHR23022 (PANTHER),PF13358 (PFAM),SignalP-NN(euk) (SIGNALP)	no GO terms	no GO terms
Hv_array_rc_14455	0.0490803	0.0419948	2.07406			---NA---						no IPS match	no IPS match	no IPS match
Hv_array_rc_14757	0.362546	0.155183	1.27609			---NA---						no IPS match	no IPS match	no IPS match
Hv_array_rc_14793	0.139231	0.08008	4.09049			2-isopropylmalate synthase	3.47823e-35	F:GO:0016746; P:GO:0006520; P:GO:0009058	F:transferase activity, transferring acyl groups; P:cellular amino acid metabolic process; P:biosynthetic process			IPR013785 (G3DSA:3.20.20.GENE3D); PTHR10277 (PANTHER),PTHR10277:SF9 (PANTHER),SignalP-NN(euk) (SIGNALP),SSF51569 (SUPERFAMILY)	F:GO:0003824	F:catalytic activity
Hv_array_rc_1668	0.343387	0.33799	1.14163			---NA---						SignalP-NN(euk) (SIGNALP)	no GO terms	no GO terms
Hv_array_rc_17005	0.173773	0.327856	0.996155			PREDICTED: similar to predicted protein [Hydra magnipapillata]; ectonucleotide pyrophosphatase phosphodiesterase family member 4-like	9.32922e-18	P:GO:0008150; F:GO:0003674	P:biological_process; F:molecular_function			IPR002591 (PFAM); IPR017849 (G3DSA:3.40.720.GENE3D); IPR024873 (PANTHER)	F:GO:0003824; P:GO:0008152	F:catalytic activity; P:metabolic process
Hv_array_rc_17632	0.486013	0.394721	1.25342			---NA---						tmhmm (TMHMM)	no GO terms	no GO terms
Hv_array_rc_1856	0.490523	0.365827	0.905389			---NA---						no IPS match	no IPS match	no IPS match
Hv_array_rc_1857	0.485175	0.196875	1.89397			dicer 1	6.48426e-18					no IPS match	no IPS match	no IPS match
Hv_array_rc_19038	0.405667	0.383088	1.09955	NP_055321.1	torsin-1B precursor	torsin family member a (torsin a); torsin-1a- partial	4.38333e-35	F:GO:0043167; P:GO:0006457	F:ion binding; P:protein folding			IPR010448 (PANTHER)	F:GO:0005524; P:GO:0051085	F:ATP binding; P:chaperone mediated protein folding requiring cofactor
Hv_array_rc_207	0.363288	0.308773	1.46256	NP_057388.1	probable ribosome biogenesis protein RLP24	ribosomal l24 domain containing 1	3.37988e-105	C:GO:0005634; F:GO:0003735; C:GO:0005840; P:GO:0006412	C:nucleus; F:structural constituent of ribosome; C:ribosome; P:translation			SignalP-NN(euk) (SIGNALP)	no GO terms	no GO terms
Hv_array_rc_20962	0.367687	0.217966	1.00467			nlr pyrin domain containing 12	1.37997e-22	P:GO:0007165	P:signal transduction			SignalP-NN(euk) (SIGNALP)	no GO terms	no GO terms
Hv_array_rc_21	0.487298	0.489805	0.731287	NP_000129.3	fibrillin-1 precursor	protein; PREDICTED: uncharacterized protein LOC100209198	1.90582e-157	C:GO:0005575	C:cellular_component			IPR000998 (PFAM); IPR008985 (SUPERFAMILY); PTHR23282 (PANTHER),SignalP-NN(euk) (SIGNALP)	C:GO:0016020	C:membrane
Hv_array_rc_2249	0.480815	0.387376	2.44109	NP_000344.1	tyrosine aminotransferase	tyrosine aminotransferase	0	P:GO:0044281; P:GO:0008150; P:GO:0005975; P:GO:0009056; C:GO:0005739; F:GO:0043167; P:GO:0006520; P:GO:0009058; P:GO:0006950; F:GO:0003674	P:small molecule metabolic process; P:biological_process; P:carbohydrate metabolic process; P:catabolic process; C:mitochondrion; F:ion binding; P:cellular amino acid metabolic process; P:biosynthetic process; P:response to stress; F:molecular_function			no IPS match	no IPS match	no IPS match
Hv_array_rc_24608	0.443593	0.229682	0.768485			---NA---						no IPS match	no IPS match	no IPS match
Hv_array_rc_27141	0.446258	0.339147	1.3113	NP_001026872.2	semaphorin-5B isoform 1	thrombospondin type 1 domain containing protein	1.89983e-18	C:GO:0005623; P:GO:0008150; P:GO:0007165; F:GO:0003674	C:cell; P:biological_process; P:signal transduction; F:molecular_function			IPR000884 (PFAM); G3DSA:2.20.100.10 (GENE3D),PTHR12011 (PANTHER),PTHR12011:SF41 (PANTHER)	no GO terms	no GO terms
Hv_array_rc_27314	0.435233	0.369915	0.933119			1 protein	6.88209e-09					no IPS match	no IPS match	no IPS match
Hv_array_rc_2768	0.429315	0.259735	1.09605			---NA---						SignalP-NN(euk) (SIGNALP),tmhmm (TMHMM)	no GO terms	no GO terms
Hv_array_rc_28331	0.277816	0.131927	0.487135			---NA---						SignalP-NN(euk) (SIGNALP)	no GO terms	no GO terms
Hv_array_rc_28592	0.288711	0.260251	1.17325			PREDICTED: hypothetical protein [Hydra magnipapillata]	3.63506e-09					no IPS match	no IPS match	no IPS match
Hv_array_rc_29064	0.0993818	0.0670749	1.79326			zinc nfx1-type containing partial	4.65317e-08					no IPS match	no IPS match	no IPS match
Hv_array_rc_4151	0.317532	0.462924	1.6928	NP_000268.1	phenylalanine-4-hydroxylase	phenylalanine hydroxylase; hypothetical protein BRAFLDRAFT_115951	0	P:GO:0008150; F:GO:0016491; P:GO:0009056; F:GO:0043167; P:GO:0006520	P:biological_process; F:oxidoreductase activity; P:catabolic process; F:ion binding; P:cellular amino acid metabolic process			IPR001273 (G3DSA:1.10.800.GENE3D); IPR018301 (PROSITE); IPR019773 (PIR); IPR019774 (PRINTS); SSF55021 (SUPERFAMILY)	P:GO:0009072; F:GO:0005506; P:GO:0055114; F:GO:0004497	P:aromatic amino acid family metabolic process; F:iron ion binding; P:oxidation-reduction process; F:monooxygenase activity
Hv_array_rc_4685	0.401841	0.246309	1.69019	NP_872372.1	vitelline membrane outer layer protein 1 homolog isoform 1 precursor	vomi family protein; PREDICTED: uncharacterized protein LOC100215743	0	P:GO:0007165; P:GO:0006629; F:GO:0003674	P:signal transduction; P:lipid metabolic process; F:molecular_function			IPR000909 (PFAM); IPR017946 (G3DSA:3.20.20.GENE3D); PTHR13593 (PANTHER),SignalP-NN(euk) (SIGNALP)	F:GO:0004629; P:GO:0006629; F:GO:0008081; P:GO:0035556	F:phospholipase C activity; P:lipid metabolic process; F:phosphoric diester hydrolase activity; P:intracellular signal transduction
Hv_array_rc_4937	0.484874	0.444516	1.84605			PREDICTED: hypothetical protein [Hydra magnipapillata]	1.51783e-44					no IPS match	no IPS match	no IPS match
Hv_array_rc_5023	0.31279	0.320798	0.992235			PREDICTED: similar to RNA-binding protein, putative [Hydra magnipapillata]	5.11793e-17					SignalP-NN(euk) (SIGNALP)	no GO terms	no GO terms
Hv_array_rc_5183	0.208678	0.0923304	1.23647			---NA---						SignalP-NN(euk) (SIGNALP)	no GO terms	no GO terms
Hv_array_rc_5652	0.324885	0.318428	2.71443			hypothetical protein CONPUDRAFT_79311 [Coniophora puteana RWD-64-598 SS2]	1.90255e-06					SignalP-NN(euk) (SIGNALP),tmhmm (TMHMM)	no GO terms	no GO terms
Hv_array_rc_566	0.369803	0.30364	1.18508			PREDICTED: hypothetical protein [Hydra magnipapillata]	5.46545e-66					no IPS match	no IPS match	no IPS match
Hv_array_rc_5920	0.397187	0.37326	1.61705			PREDICTED: hypothetical protein [Hydra magnipapillata]	2.12793e-14					no IPS match	no IPS match	no IPS match
Hv_array_rc_5947	0.0649476	0.0472815	2.30875			PREDICTED: hypothetical protein, partial [Hydra magnipapillata]	1.45691e-53					no IPS match	no IPS match	no IPS match
Hv_array_rc_6912	0.452467	0.355467	1.19464			exported protein	2.04827e-76	C:GO:0005576; F:GO:0005179	C:extracellular region; F:hormone activity			SignalP-NN(euk) (SIGNALP)	no GO terms	no GO terms
Hv_array_rc_6927	0.215931	0.272399	0.576996			---NA---						no IPS match	no IPS match	no IPS match
Hv_array_rc_794	0.493445	0.407351	0.929528	NP_001029196.1	DNA methyltransferase 1-associated protein 1	dna methyltransferase 1 associated protein 1; dna methyltransferase 1-associated protein 1-like	1.39114e-173	P:GO:0051276; P:GO:0006464; F:GO:0000988; P:GO:0048856; C:GO:0043234; C:GO:0005694; P:GO:0034641; P:GO:0009058; P:GO:0006259; F:GO:0003674; C:GO:0005654	P:chromosome organization; P:cellular protein modification process; F:transcription factor activity, protein binding; P:anatomical structure development; C:protein complex; C:chromosome; P:cellular nitrogen compound metabolic process; P:biosynthetic process; P:DNA metabolic process; F:molecular_function; C:nucleoplasm			IPR008468 (PFAM); PTHR12855 (PANTHER)	C:GO:0005634	C:nucleus
Hv_array_rc_8393	0.0898324	0.110843	4.72369			pao retrotransposon peptidase superfamily	3.15022e-84	F:GO:0003674	F:molecular_function			SignalP-NN(euk) (SIGNALP),tmhmm (TMHMM)	no GO terms	no GO terms
Hv_array_rc_8784	0.340326	0.309536	1.27786			PREDICTED: similar to predicted protein [Hydra magnipapillata]	6.33666e-08					no IPS match	no IPS match	no IPS match
Hv_array_rc_8898	0.162746	0.197831	1.58735	NP_570843.2	leucine-rich repeat-containing protein 15 isoform b	variable lymphocyte receptor a; tyrosine kinase specific for activated (gtp-bound) p21cdc42hs leucine rich repeat protein	1.25228e-28	F:GO:0016301; F:GO:0003674	F:kinase activity; F:molecular_function			IPR001611 (PFAM); IPR003591 (SMART); IPR025875 (PFAM); G3DSA:3.80.10.10 (GENE3D),PTHR24367 (PANTHER),PF13855 (PFAM),SM00365 (SMART),SSF52058 (SUPERFAMILY)	F:GO:0005515	F:protein binding
Hv_array_rc_9282	0.252904	0.173511	0.674783	NP_055437.2	von Willebrand factor A domain-containing protein 5A isoform 1	von willebrand factor a domain-containing protein 5a-like	4.30672e-52	P:GO:0008150; C:GO:0005575; F:GO:0003674	P:biological_process; C:cellular_component; F:molecular_function			G3DSA:3.40.50.410 (GENE3D),PTHR10338 (PANTHER),PF13768 (PFAM),SSF53300 (SUPERFAMILY)	no GO terms	no GO terms
Hv_array_rc_9453	0.420897	0.306921	1.17467	NP_776172.1	putative nuclease HARBI1	nuclease harbi1-like	1.41231e-46	F:GO:0016788	F:hydrolase activity, acting on ester bonds			IPR026103 (PANTHER)	no GO terms	no GO terms
Hv_array_rc_9680	0.121287	0.100225	1.61301			transposase domain-containing protein	8.85858e-37					SignalP-NN(euk) (SIGNALP),tmhmm (TMHMM)	no GO terms	no GO terms
Hv_array_RC_FPVQZVL01C4MV	0.0580685	0.0591754	1.6343			---NA---						no IPS match	no IPS match	no IPS match
Hv_array_RC_FPVQZVL01COS6	0.456936	0.236394	0.93645			alkyl sulfatase or beta-lactamase	2.70742e-37	F:GO:0003674	F:molecular_function			IPR001279 (PFAM); G3DSA:3.60.15.10 (GENE3D),PTHR13960 (PANTHER),PTHR13960:SF4 (PANTHER),SSF56281 (SUPERFAMILY)	F:GO:0016787	F:hydrolase activity
Hv_array_RC_FV81RT001CSTY	0.312677	0.390247	0.927682	NP_003759.1	astrocytic phosphoprotein PEA-15	fadd; PREDICTED: uncharacterized protein LOC101235779, partial	7.54178e-11	P:GO:0008219; F:GO:0003674	P:cell death; F:molecular_function			IPR001875 (PFAM); IPR011029 (G3DSA:1.10.533.GENE3D); PTHR15077 (PANTHER)	F:GO:0005515; P:GO:0042981	F:protein binding; P:regulation of apoptotic process
Hv_array_RC_FV81RT001DBQ3	0.414521	0.297193	0.779355	NP_001694.2	brain-specific angiogenesis inhibitor 2 precursor	brain-specific angiogenesis inhibitor 1	2.38112e-21	F:GO:0030246; C:GO:0016020; F:GO:0005044; P:GO:0007155; F:GO:0005488	F:carbohydrate binding; C:membrane; F:scavenger receptor activity; P:cell adhesion; F:binding			IPR000884 (SMART); G3DSA:2.20.100.10 (GENE3D)	no GO terms	no GO terms
Hv_array_RC_FV81RT001DYI9	0.262849	0.310086	21.4847			---NA---						tmhmm (TMHMM)	no GO terms	no GO terms
Hv_array_RC_FV81RT001EC7B	0.495569	0.388324	1.27084			---NA---						SignalP-NN(euk) (SIGNALP),tmhmm (TMHMM)	no GO terms	no GO terms
Hv_array_RC_FV81RT001ENJX	0.377846	0.405539	1.13937			---NA---						no IPS match	no IPS match	no IPS match
Hv_array_RC_FV81RT002HFDP	0.0489756	0.172427	67.1592			---NA---						no IPS match	no IPS match	no IPS match
Hv_array_RC_FV81RT002JZAB	0.361164	0.319552	1.05303			PREDICTED: hypothetical protein [Hydra magnipapillata]	3.38132e-10					tmhmm (TMHMM)	no GO terms	no GO terms
Hv_array_RC_FVQRUGK01AXSJ	0.0729944	0.0386497	2.61132	NP_076417.2	acetoacetyl-CoA synthetase	acetoacetyl- synthetase	2.80354e-15	P:GO:0044281; P:GO:0008150; P:GO:0042592; P:GO:0006629; P:GO:0048856; F:GO:0043167; P:GO:0007267; C:GO:0005829; P:GO:0006810; F:GO:0016874	P:small molecule metabolic process; P:biological_process; P:homeostatic process; P:lipid metabolic process; P:anatomical structure development; F:ion binding; P:cell-cell signaling; C:cytosol; P:transport; F:ligase activity			SignalP-NN(euk) (SIGNALP)	no GO terms	no GO terms
Hv_array_RC_FWZAEML01D3O0	0.38971	0.302661	1.14591			---NA---						tmhmm (TMHMM)	no GO terms	no GO terms
Hv_array_RC_FWZAEML02F314	0.253545	0.209996	1.11259			glutathione s-transferase family member (gst-7)	2.15237e-21					SignalP-NN(euk) (SIGNALP)	no GO terms	no GO terms
Hv_array_RC_FWZAEML02GGHN	0.0905059	0.0671126	1.80671	NP_055300.1	hematopoietic prostaglandin D synthase	glutathione s-transferase family member (gst-7); glutathione s-transferase-like	1.22604e-30	F:GO:0003674	F:molecular_function			IPR004045 (PROFILE); IPR012336 (G3DSA:3.40.30.GENE3D); PTHR11571 (PANTHER),PF13417 (PFAM)	F:GO:0005515	F:protein binding
Hv_array_RC_FWZAEML02HKSC	0.254503	0.152758	1.44412			ascorbate peroxidase	8.82402e-11	P:GO:0008150; F:GO:0016491; F:GO:0043167; P:GO:0006950	P:biological_process; F:oxidoreductase activity; F:ion binding; P:response to stress			SignalP-NN(euk) (SIGNALP),tmhmm (TMHMM)	no GO terms	no GO terms
Hv_array_RC_FWZAEML02IJ3O	0.472155	0.417106	1.67064	NP_001139542.1	tudor domain containing 3 isoform 1	tudor domain-containing protein 3	2.53727e-25	C:GO:0005634; F:GO:0042393; F:GO:0000988; F:GO:0003674	C:nucleus; F:histone binding; F:transcription factor activity, protein binding; F:molecular_function			PTHR13681 (PANTHER)	no GO terms	no GO terms
Hv_array_rc_RSASM_11593	0.429968	0.489678	0.879332	NP_002804.2	26S proteasome non-ATPase regulatory subunit 9	26s proteasome non-atpase regulatory subunit 9-like isoform 2	3.08916e-26	C:GO:0000502	C:proteasome complex			PTHR12651 (PANTHER),PTHR12651:SF0 (PANTHER)	no GO terms	no GO terms
Hv_array_rc_RSASM_12372	0.48179	0.23804	0.933387	XP_001129414.1	PREDICTED: similar to protein kinase, DNA-activated, catalytic polypeptide	dna-dependent protein kinase catalytic subunit; dna-dependent protein kinase catalytic subunit-like	2.54435e-51	F:GO:0003674	F:molecular_function			PTHR11139 (PANTHER),PTHR11139:SF15 (PANTHER)	no GO terms	no GO terms
Hv_array_rc_RSASM_13298	0.418539	0.113833	1.49961			poly-gamma-glutamate synthesis partial	1.40807e-53					IPR019079 (PFAM); tmhmm (TMHMM)	no GO terms	no GO terms
Hv_array_rc_RSASM_15059	0.220373	0.290566	1.42394			---NA---		P:GO:0008150; F:GO:0008233	P:biological_process; F:peptidase activity	EC:3.4.24	Acting on peptide bonds (peptidases)	IPR001506 (PFAM); IPR024079 (G3DSA:3.40.390.GENE3D)	P:GO:0006508; F:GO:0004222	P:proteolysis; F:metalloendopeptidase activity
Hv_array_rc_RSASM_15665	0.23172	0.151181	1.22844			---NA---						no IPS match	no IPS match	no IPS match
Hv_array_rc_RSASM_17760	0.39505	0.174878	1.37008			---NA---						no IPS match	no IPS match	no IPS match
Hv_array_rc_RSASM_18894	0.192352	0.112818	1.66615			zinc nfx1-type containing partial	7.01626e-19	F:GO:0000166; F:GO:0005524; F:GO:0017111	F:nucleotide binding; F:ATP binding; F:nucleoside-triphosphatase activity			no IPS match	no IPS match	no IPS match
Hv_array_rc_RSASM_21660	0.0747611	0.185621	7.61768			integrase core domain containing protein; PREDICTED: uncharacterized protein LOC100197154	1.79765e-62	F:GO:0003674	F:molecular_function			no IPS match	no IPS match	no IPS match
Hv_array_RCRSASM_16570	0.0526461	0.0304187	1.93402	NP_065756.1	TBC1 domain family member 24	tbc1 domain family member 24-like	1.18666e-20	P:GO:0044281; P:GO:0007165; C:GO:0005737; P:GO:0030154; P:GO:0048856; P:GO:0034655; F:GO:0030234; F:GO:0003674	P:small molecule metabolic process; P:signal transduction; C:cytoplasm; P:cell differentiation; P:anatomical structure development; P:nucleobase-containing compound catabolic process; F:enzyme regulator activity; F:molecular_function			IPR006571 (PFAM); PTHR23353 (PANTHER)	no GO terms	no GO terms
Hv_array_RSASM_10718	0.485825	0.265399	1.42311			---NA---						no IPS match	no IPS match	no IPS match
Hv_array_RSASM_10759	0.327696	0.263115	1.22248			tyrosine kinase receptor	6.50253e-19					no IPS match	no IPS match	no IPS match
Hv_array_RSASM_11249	0.46831	0.325196	0.863337			---NA---						SignalP-NN(euk) (SIGNALP),tmhmm (TMHMM)	no GO terms	no GO terms
Hv_array_RSASM_12194	0.47432	0.347824	0.867586			---NA---						SignalP-NN(euk) (SIGNALP),tmhmm (TMHMM)	no GO terms	no GO terms
Hv_array_RSASM_12589	0.420297	0.329571	0.988463	NP_787109.2	junctophilin-2 isoform 2	junctophilin 3	3.38287e-79	P:GO:0055085; C:GO:0005737; P:GO:0040011; P:GO:0042592; F:GO:0005198; P:GO:0048856; C:GO:0005783; C:GO:0043226; C:GO:0005575; P:GO:0006810; F:GO:0003674	P:transmembrane transport; C:cytoplasm; P:locomotion; P:homeostatic process; F:structural molecule activity; P:anatomical structure development; C:endoplasmic reticulum; C:organelle; C:cellular_component; P:transport; F:molecular_function			IPR003409 (PFAM); G3DSA:2.20.110.10 (GENE3D),PTHR23085 (PANTHER),SSF82185 (SUPERFAMILY)	no GO terms	no GO terms
Hv_array_RSASM_13262	0.455067	0.440301	1.4088			PREDICTED: hypothetical protein [Hydra magnipapillata]	1.02223e-25					no IPS match	no IPS match	no IPS match
Hv_array_RSASM_15037	0.338044	0.120877	0.784278			PREDICTED: hypothetical protein [Hydra magnipapillata]	1.07289e-13					no IPS match	no IPS match	no IPS match
Hv_array_RSASM_16275	0.00206331	0.00146876	29.7212			---NA---						no IPS match	no IPS match	no IPS match
Hv_array_RSASM_17523	0.473718	0.327713	0.96329			---NA---						SignalP-NN(euk) (SIGNALP),tmhmm (TMHMM)	no GO terms	no GO terms
Hv_array_RSASM_17563	0.300621	0.322426	1.11767	NP_694691.1	myotubularin-related protein 3 isoform b	myotubularin-like protein	6.52213e-11	C:GO:0005737; P:GO:0006629; P:GO:0006464; F:GO:0016791; C:GO:0005730	C:cytoplasm; P:lipid metabolic process; P:cellular protein modification process; F:phosphatase activity; C:nucleolus	EC:3.1.3.41	4-nitrophenylphosphatase	SignalP-NN(euk) (SIGNALP),tmhmm (TMHMM)	no GO terms	no GO terms
Hv_array_RSASM_17752	0.250259	0.245875	1.00274	NP_001775.2	CD97 antigen isoform 2 precursor	g-protein coupled receptor 126-like; probable g-protein coupled receptor 112-like	4.97432e-19	P:GO:0007165; F:GO:0004871; C:GO:0005575	P:signal transduction; F:signal transducer activity; C:cellular_component			IPR000832 (PFAM); IPR017981 (PROFILE); PTHR12011 (PANTHER),PTHR12011:SF92 (PANTHER),SignalP-NN(euk) (SIGNALP),tmhmm (TMHMM)	F:GO:0004930; F:GO:0004888; P:GO:0007186; C:GO:0016020; C:GO:0016021; P:GO:0007166	F:G-protein coupled receptor activity; F:transmembrane signaling receptor activity; P:G-protein coupled receptor signaling pathway; C:membrane; C:integral component of membrane; P:cell surface receptor signaling pathway
Hv_array_RSASM_19705	0.442191	0.198237	1.08777			dicer 1	7.31936e-35	P:GO:0090502; F:GO:0003676; F:GO:0003677; F:GO:0005524; F:GO:0004525; P:GO:0090501; F:GO:0003723; F:GO:0016891; P:GO:0006396; F:GO:0004386; F:GO:0016787	P:RNA phosphodiester bond hydrolysis, endonucleolytic; F:nucleic acid binding; F:DNA binding; F:ATP binding; F:ribonuclease III activity; P:RNA phosphodiester bond hydrolysis; F:RNA binding; F:endoribonuclease activity, producing 5'-phosphomonoesters; P:RNA processing; F:helicase activity; F:hydrolase activity			no IPS match	no IPS match	no IPS match
Hv_array_RSASM_20984	0.419773	0.272378	1.75472			---NA---						SignalP-NN(euk) (SIGNALP)	no GO terms	no GO terms
Hv_array_RSASM_9250	0.385294	0.26798	0.800326			hypothetical protein DAPPUDRAFT_345208 [Daphnia pulex]	1.28387e-10					no IPS match	no IPS match	no IPS match

## Sheet: NC64only_up
List of genes upregulated in Hv_NC64A compared to Hv_Sym.
probename	Fold Change			Human Best Hit Gene		Blast2GO Annotation
	Hv_NC64/Hv_Sym	Hv_Apo/Hv_Sym	Hv_Sym_sexy/Hv_Sym	ID	genename	Description	e-Value	GO IDs	GO Names	Enzyme Codes	Enzyme Names	InterPro IDs	InterPro GO IDs	InterPro GO Names
Hv_array_RC_FVQRUGK01DP4U	7.94181	1.30474	0.689436			---NA---						no IPS match	no IPS match	no IPS match
Hv_array_rc_1623	4.56928	1.64405	5.97552			methylase involved in ubiquinone menaquinone biosynthesis	1.93708e-08	P:GO:0008152; F:GO:0030791; F:GO:0008168; P:GO:0009102; F:GO:0016740; P:GO:0032259	P:metabolic process; F:arsenite methyltransferase activity; F:methyltransferase activity; P:biotin biosynthetic process; F:transferase activity; P:methylation			G3DSA:3.40.50.150 (GENE3D),PTHR10108 (PANTHER),PF13847 (PFAM),SSF53335 (SUPERFAMILY)	no GO terms	no GO terms
Hv_array_rc_7839	3.53385	0.479495	1.17393			---NA---						SignalP-NN(euk) (SIGNALP),tmhmm (TMHMM)	no GO terms	no GO terms
Hv_array_28947	3.51528	1.5948	0.633868			non-ribosomal peptide synthetase	6.33355e-17	P:GO:0008150; F:GO:0003674; F:GO:0016853	P:biological_process; F:molecular_function; F:isomerase activity			IPR001242 (PFAM); PTHR24095 (PANTHER),PTHR24095:SF43 (PANTHER)	no GO terms	no GO terms
Hv_array_1353	3.12735	1.63493	0.0997016	NP_054878.5	SET domain containing 2	nuclear protein set	2.98946e-18	F:GO:0003674	F:molecular_function			IPR001214 (PFAM); IPR003616 (PROFILE); G3DSA:2.170.270.10 (GENE3D),PTHR22884 (PANTHER),SSF82199 (SUPERFAMILY)	F:GO:0005515	F:protein binding
Hv_array_rc_10207	3.11054	1.45472	1.23399			---NA---						SignalP-NN(euk) (SIGNALP),tmhmm (TMHMM)	no GO terms	no GO terms
Hv_array_14347	2.69299	2.39901	0.541562	NP_004095.4	fatty acid synthase	n-(5-amino-5-carboxypentanoyl)-l-cysteinyl-d-valine synthase	1.70885e-26	P:GO:0009058; F:GO:0016874; F:GO:0003674	P:biosynthetic process; F:ligase activity; F:molecular_function			IPR001031 (PFAM); G3DSA:3.40.50.1820 (GENE3D),SSF53474 (SUPERFAMILY)	P:GO:0009058	P:biosynthetic process
Hv_array_SSH_397	2.66663	2.39349	0.499307	NP_004095.4	fatty acid synthase	n-(5-amino-5-carboxypentanoyl)-l-cysteinyl-d-valine synthase	1.31163e-48	P:GO:0008150; F:GO:0003674	P:biological_process; F:molecular_function			no IPS match	no IPS match	no IPS match
Hv_array_rc_26512	2.47273	1.37244	2.79235			---NA---						G3DSA:3.40.50.150 (GENE3D)	no GO terms	no GO terms
Hv_array_RC_FWZAEML01C7BP	2.27713	0.820092	0.407562			ubiquitin carboxyl-terminal hydrolase family protein	4.73407e-05					no IPS match	no IPS match	no IPS match
Hv_array_np_27222	2.2485	1.06321	1.86096			---NA---						no IPS match	no IPS match	no IPS match
Hv_array_RC_FVQRUGK01EOXS	2.24839	1.51596	0.532552			ubiquitin carboxyl-terminal hydrolase family protein	3.63993e-19					no IPS match	no IPS match	no IPS match
Hv_array_rc_363	2.21261	1.04394	0.764183			gcc2 and gcc3 family protein	0	F:GO:0030246; F:GO:0005509; C:GO:0016020; F:GO:0005044; P:GO:0007155; F:GO:0004872; F:GO:0005488	F:carbohydrate binding; F:calcium ion binding; C:membrane; F:scavenger receptor activity; P:cell adhesion; F:receptor activity; F:binding			IPR011641 (PFAM)	no GO terms	no GO terms
Hv_array_rc_11710	2.14889	1.26418	0.3113			ubiquitin carboxyl-terminal hydrolase family protein	4.03882e-33					no IPS match	no IPS match	no IPS match
Hv_array_FWZAEML01A5GOP	2.13835	0.397342	0.922272			---NA---						SignalP-NN(euk) (SIGNALP),tmhmm (TMHMM)	no GO terms	no GO terms
Hv_array_NPNHRC_25418	2.11587	0.325107	2.88223			---NA---						SignalP-NN(euk) (SIGNALP)	no GO terms	no GO terms
Hv_array_2991	2.11149	0.508652	0.938371			---NA---						SignalP-NN(euk) (SIGNALP)	no GO terms	no GO terms
Hv_array_1677	2.10238	1.19493	0.377737			ubiquitin carboxyl-terminal hydrolase family protein	2.93973e-29					no IPS match	no IPS match	no IPS match
Hv_array_RC_FV81RT002JAJT	2.07378	1.19194	0.944913			---NA---						no IPS match	no IPS match	no IPS match

## Sheet: NC64only_down
List of genes dowonregulated in Hv_NC64A compared to Hv_Sym.
probename	Fold Change			Human Best Hit Gene		Blast2GO Annotation
	Hv_NC64/Hv_Sym	Hv_Apo/Hv_Sym	Hv_Sym_sexy/Hv_Sym	ID	genename	Description	e-Value	GO IDs	GO Names	Enzyme Codes	Enzyme Names	InterPro IDs	InterPro GO IDs	InterPro GO Names
Hv_array_NPNHRC_22040	0.244105	1.27805	0.570622		List of genes downregulated in Hv_NC64A compared to Hv_Sym.	---NA---						SignalP-NN(euk) (SIGNALP)	no GO terms	no GO terms
Hv_array_RCHIAA-0001D01.G1	0.24679	1.35958	1.00907			---NA---						no IPS match	no IPS match	no IPS match
Hv_array_FWZAEML01BPMO3	0.25431	0.926427	1.12824			---NA---						no IPS match	no IPS match	no IPS match
Hv_array_13349	0.258909	1.38398	0.607721			---NA---						no IPS match	no IPS match	no IPS match
Hv_array_FWZAEML01CKO4B	0.261262	1.79079	0.76924			---NA---						no IPS match	no IPS match	no IPS match
Hv_array_NPNHRC_8763	0.26147	0.846199	1.11523			---NA---						no IPS match	no IPS match	no IPS match
Hv_array_rc_1113	0.273627	0.711722	1.39782			n-acetyl transferase	7.28207e-65	F:GO:0016746	F:transferase activity, transferring acyl groups	EC:2.3.1	Acyltransferases	IPR000182 (PFAM); IPR016181 (G3DSA:3.40.630.GENE3D); PTHR20905 (PANTHER),PTHR20905:SF0 (PANTHER)	F:GO:0008080	F:N-acetyltransferase activity
Hv_array_NPNHRC_15312	0.300473	1.12735	0.590126			---NA---						no IPS match	no IPS match	no IPS match
Hv_array_FVQRUGK01CJFLT	0.310725	1.32733	1.65307			---NA---						no IPS match	no IPS match	no IPS match
Hv_array_rc_2572	0.325134	1.6003	1.43418			PREDICTED: similar to predicted protein [Hydra magnipapillata]	1.26941e-10	P:GO:0008150; C:GO:0005575	P:biological_process; C:cellular_component			IPR007593 (PFAM); PTHR14948 (PANTHER),PTHR14948:SF3 (PANTHER),tmhmm (TMHMM)	P:GO:0009607; C:GO:0016021	P:response to biotic stimulus; C:integral component of membrane
Hv_array_rc_844	0.349964	0.902243	1.09937			---NA---						no IPS match	no IPS match	no IPS match
Hv_array_8061	0.356941	1.06847	0.726796			k+ channel tetramerization domain-containing protein	2.17237e-07	P:GO:0006461	P:protein complex assembly			IPR003131 (PFAM); IPR011333 (G3DSA:3.30.710.GENE3D)	P:GO:0051260	P:protein homooligomerization
Hv_array_27252	0.369495	1.08458	0.723415	NP_057525.1	cysteine-rich motor neuron 1 protein precursor	antistasin	1.82933e-27	C:GO:0005576; P:GO:0040007; F:GO:0003674	C:extracellular region; P:growth; F:molecular_function			IPR000867 (PFAM); IPR011390 (PANTHER); SignalP-NN(euk) (SIGNALP)	P:GO:0001558; C:GO:0005576; F:GO:0005520	P:regulation of cell growth; C:extracellular region; F:insulin-like growth factor binding
Hv_array_rc_464	0.372008	1.50694	1.47589			PREDICTED: similar to predicted protein [Hydra magnipapillata]	8.15211e-09					tmhmm (TMHMM)	no GO terms	no GO terms
Hv_array_RC_FV81RT001CKWI	0.382643	0.50377	0.825139			PREDICTED: similar to heparanase, partial [Hydra magnipapillata]	5.77093e-16	C:GO:0005575	C:cellular_component			IPR005199 (PANTHER); PTHR14363:SF1 (PANTHER)	C:GO:0016020	C:membrane
Hv_array_rc_8755	0.39853	0.955098	0.93177	NP_066977.1	phosphoserine aminotransferase isoform 2	probable phosphoserine aminotransferase-like	1.28162e-132	F:GO:0043167; P:GO:0006520; P:GO:0009058; F:GO:0003674	F:ion binding; P:cellular amino acid metabolic process; P:biosynthetic process; F:molecular_function			IPR000192 (PFAM); IPR003248 (PTHR21152:PANTHER); IPR015421 (G3DSA:3.40.640.GENE3D); IPR015424 (SUPERFAMILY); PTHR21152 (PANTHER),tmhmm (TMHMM)	F:GO:0030170; F:GO:0003824; P:GO:0008152; P:GO:0006564	F:pyridoxal phosphate binding; F:catalytic activity; P:metabolic process; P:L-serine biosynthetic process
Hv_array_rc_19436	0.408061	0.692193	0.758659			PREDICTED: similar to H28G03.4, partial [Hydra magnipapillata]	0.000115762					no IPS match	no IPS match	no IPS match
Hv_array_23881	0.409412	1.79381	0.984571			---NA---						no IPS match	no IPS match	no IPS match
Hv_array_12198	0.409682	0.804973	0.742226	NP_001160166.1	neuronal acetylcholine receptor subunit alpha-3 isoform 2	n betab protein	2.57419e-53	P:GO:0008150; P:GO:0055085; F:GO:0022857; P:GO:0006461; P:GO:0007165; P:GO:0000902; P:GO:0006464; P:GO:0048856; P:GO:0007267; C:GO:0043234; F:GO:0004871; P:GO:0006810; F:GO:0003674; C:GO:0005886; C:GO:0005623; C:GO:0005856; P:GO:0030154	P:biological_process; P:transmembrane transport; F:transmembrane transporter activity; P:protein complex assembly; P:signal transduction; P:cell morphogenesis; P:cellular protein modification process; P:anatomical structure development; P:cell-cell signaling; C:protein complex; F:signal transducer activity; P:transport; F:molecular_function; C:plasma membrane; C:cell; C:cytoskeleton; P:cell diffe…			IPR006201 (PRINTS); IPR006202 (G3DSA:2.70.170.GENE3D); IPR018000 (PROSITE)	P:GO:0006811; C:GO:0045211; C:GO:0016020; C:GO:0016021; F:GO:0005230; P:GO:0006810	P:ion transport; C:postsynaptic membrane; C:membrane; C:integral component of membrane; F:extracellular ligand-gated ion channel activity; P:transport
Hv_array_11167	0.413525	1.45125	2.35333			---NA---						SignalP-NN(euk) (SIGNALP)	no GO terms	no GO terms
Hv_array_2868	0.413697	0.68399	0.810019	NP_001159970.1	heparanase isoform 2 precursor	heparanase precursor	9.39349e-32	C:GO:0005575	C:cellular_component			IPR005199 (PANTHER); PTHR14363:SF1 (PANTHER),SignalP-NN(euk) (SIGNALP)	C:GO:0016020	C:membrane
Hv_array_FV81RT001CN00E	0.419751	0.512021	0.878057	NP_001159970.1	heparanase isoform 2 precursor	heparanase precursor	1.45003e-33	C:GO:0005575	C:cellular_component			IPR005199 (PANTHER); PTHR14363:SF1 (PANTHER)	C:GO:0016020	C:membrane
Hv_array_23040	0.420142	1.50712	0.521997			---NA---						no IPS match	no IPS match	no IPS match
Hv_array_rc_7609	0.420159	0.777083	1.45376			cyclic nucleotide-binding domain containing partial	2.50456e-20					no IPS match	no IPS match	no IPS match
Hv_array_NPNH_29140	0.426574	1.00681	0.913125			PREDICTED: similar to predicted protein [Hydra magnipapillata]	3.73045e-31					SignalP-NN(euk) (SIGNALP),tmhmm (TMHMM)	no GO terms	no GO terms
Hv_array_NPNH_23808	0.441459	0.909217	0.832594			---NA---						IPR017452 (PROFILE); G3DSA:1.20.1070.10 (GENE3D),SignalP-NN(euk) (SIGNALP),tmhmm (TMHMM)	no GO terms	no GO terms
Hv_array_rc_10164	0.448077	0.512057	1.09382	NP_001098999.1	probable phospholipid-transporting ATPase IA isoform b	probable phospholipid-transporting atpase ia-like	7.29979e-79	F:GO:0016887; P:GO:0044281; P:GO:0055085; F:GO:0022857; C:GO:0005737; F:GO:0043167; P:GO:0009058; P:GO:0034641; C:GO:0043226; C:GO:0005575; P:GO:0006810; C:GO:0005886	F:ATPase activity; P:small molecule metabolic process; P:transmembrane transport; F:transmembrane transporter activity; C:cytoplasm; F:ion binding; P:biosynthetic process; P:cellular nitrogen compound metabolic process; C:organelle; C:cellular_component; P:transport; C:plasma membrane	EC:3.6.1.3	Adenosinetriphosphatase	IPR023214 (G3DSA:3.40.50.GENE3D); IPR023299 (G3DSA:3.40.1110.GENE3D); IPR023306 (SUPERFAMILY); PTHR24092 (PANTHER),PTHR24092:SF8 (PANTHER),PF13246 (PFAM)	no GO terms	no GO terms
Hv_array_rc_23232	0.448572	0.957566	0.653614	NP_060478.3	fez family zinc finger protein 2	protein	3.41265e-46	F:GO:0043167; F:GO:0003674; C:GO:0005622	F:ion binding; F:molecular_function; C:intracellular			IPR007087 (PROSITE); IPR013087 (G3DSA:3.30.160.GENE3D); IPR015880 (SMART); PTHR23228 (PANTHER),PTHR23228:SF44 (PANTHER),PF13465 (PFAM),SSF57667 (SUPERFAMILY)	F:GO:0003676; F:GO:0008270; C:GO:0005622	F:nucleic acid binding; F:zinc ion binding; C:intracellular
Hv_array_rc_10549	0.455826	0.654319	0.377498	NP_001123539.1	tripartite motif-containing protein 2 isoform 2	e3 ubiquitin-protein ligase trim56-like	3.79434e-10	F:GO:0043167; F:GO:0003674	F:ion binding; F:molecular_function			IPR001841 (PFAM); IPR013083 (G3DSA:3.30.40.GENE3D); IPR017907 (PROSITE); PTHR24103 (PANTHER),SSF57850 (SUPERFAMILY)	F:GO:0008270; F:GO:0005515	F:zinc ion binding; F:protein binding
Hv_array_NPNHRC_23709	0.456146	1.28804	1.01976	NP_001014440.2	outer dense fiber of sperm tails 3B	outer dense fiber protein 3	5.06169e-17	P:GO:0008150; C:GO:0005737; F:GO:0003674	P:biological_process; C:cytoplasm; F:molecular_function			IPR010736 (PFAM)	no GO terms	no GO terms
Hv_array_NPNHRC_26518	0.464958	0.615072	2.54902			protein	2.6846e-05	F:GO:0004930; P:GO:0007186; P:GO:0007165; C:GO:0016021; F:GO:0004872; F:GO:0004871	F:G-protein coupled receptor activity; P:G-protein coupled receptor signaling pathway; P:signal transduction; C:integral component of membrane; F:receptor activity; F:signal transducer activity			G3DSA:1.20.1070.10 (GENE3D),SignalP-NN(euk) (SIGNALP),tmhmm (TMHMM)	no GO terms	no GO terms
Hv_array_rc_8329	0.467346	0.695536	0.850586	NP_065740.2	solute carrier family 24 (sodium/potassium/calcium exchanger), member 3 precursor	sodium potassium calcium exchanger 3	8.77509e-47	P:GO:0055085; F:GO:0022857; P:GO:0042592; C:GO:0005575; C:GO:0005886	P:transmembrane transport; F:transmembrane transporter activity; P:homeostatic process; C:cellular_component; C:plasma membrane			IPR004837 (PFAM); PTHR10846 (PANTHER),PTHR10846:SF22 (PANTHER),tmhmm (TMHMM)	P:GO:0055085; C:GO:0016021	P:transmembrane transport; C:integral component of membrane
Hv_array_npRC_18798	0.467915	0.79125	2.40898			udp- c:betagal beta- -n-acetylglucosaminyltransferase 4	8.3732e-16					no IPS match	no IPS match	no IPS match
Hv_array_rc_10800	0.471714	1.06668	0.508643			PREDICTED: similar to apextrin [Hydra magnipapillata]	1.38185e-18					IPR020864 (PFAM)	no GO terms	no GO terms
Hv_array_rc_26870	0.481299	1.90306	1.57476			---NA---						no IPS match	no IPS match	no IPS match
Hv_array_NPNHRC_20637	0.481486	1.53198	0.771178			---NA---						SignalP-NN(euk) (SIGNALP)	no GO terms	no GO terms
Hv_array_NPNH_26381	0.48271	0.88453	1.00216			---NA---						SignalP-NN(euk) (SIGNALP)	no GO terms	no GO terms
Hv_array_NPNHRC_13606	0.484439	0.531938	0.44748			---NA---						no IPS match	no IPS match	no IPS match
Hv_array_rc_5515	0.486127	0.927485	0.817916	NP_114118.2	synaptotagmin-15 isoform a	synaptotagmin-15-like isoform 1	0	F:GO:0003674	F:molecular_function			IPR000008 (PFAM); IPR008973 (SUPERFAMILY); IPR018029 (PROFILE); G3DSA:2.60.40.150 (GENE3D),PTHR10024 (PANTHER),PTHR10024:SF23 (PANTHER),SignalP-NN(euk) (SIGNALP),tmhmm (TMHMM)	F:GO:0005515	F:protein binding
Hv_array_rc_28331	0.487135	3.5995	0.474872			---NA---						SignalP-NN(euk) (SIGNALP)	no GO terms	no GO terms
Hv_array_NPNH_27097	0.488639	0.986674	0.482911			---NA---						SignalP-NN(euk) (SIGNALP)	no GO terms	no GO terms
Hv_array_NPNH_27409	0.488963	0.912843	0.361651			---NA---						no IPS match	no IPS match	no IPS match
Hv_array_FWZAEML02GKFFT	0.493369	1.07084	0.588303			---NA---						SignalP-NN(euk) (SIGNALP)	no GO terms	no GO terms
Hv_array_rc_FASM_8094	0.494845	0.53093	0.546911			---NA---						no IPS match	no IPS match	no IPS match
Hv_array_rc_4065	0.497002	0.580335	0.825302			transcription factor klf11	1.25936e-41	F:GO:0003674	F:molecular_function			no IPS match	no IPS match	no IPS match
